# Supplementary material for: Tumor-associated macrophages display differential protein cargo sorting in extracellular vesicles associated with poor survival in ovarian cancer
Source: Mol Med. 2026 Jan 30;32:16. doi: 10.1186/s10020-025-01416-x (PMC12875045; doi:10.1186/s10020-025-01416-x)
Supplement: Supplementary file 1 — Supplementary Material 1: Supplementary Tables [file 10020_2025_1416_MOESM1_ESM.xlsx]

## Sheet: Contents
	Contents
	Table S1	Patient characteristics. Maintenance therapy based on Avastin® (bevacizumab) or poly (ADP-ribose) polymerase inhibitors (PARPi) is indicated. N/A, not applicable.
	Table S2	Ascites pools used in this study. Cell-free ascites fluid was used to induce the polarization of monocyte-derived macrophages (MDMs) towards a tumor-associated-macrophage (TAM) phenotype (ascMDMs / TAM-like cells). Ascites pools were created by pooling equal volumes of fluid (n=10 patients) that were subsequently aliquoted and stored at -80°C until use for TAM-like polarization experiments. Betwe…
	Table S3	List of primary antibodies and conditions used for immunoblotting.
	Table S4	Reference MISEV annotation list for human genes/proteins into main and subcategories.
	Table S5	Proteins detected in EV samples from M1-, M2- and TAM-like EVs. The Table shows the log2 normalized intensity values for the protein groups (n=2,870) detected among the different samples and replicates (3 replicates: R1-R3). Corresponding plot is shown in Supplementary Figure S10A.
	Table S6	The macrophage-EV core proteome. This subset was defined for proteins detected in EVs from all macrophage subtypes and replicates (n=672 hits). Corresponding plot is shown in Supplementary Figure S10D.
	Table S7	MISEV annotation categories and corresponding match in our dataset. The table indicates the number of protein groups (protein IDs) detected for each (sub-)category for MDM-EV samples. Filled cells indicate those subcategories considered for endosomal-related release estimation.
	Table S8	Pro- and anti-inflammatory protein component of macrophage-derived EVs. Differentially abundant proteins (DAPs) between M1- and M2-like derived EVs. Abundance ratio is expressed as log2 fold-change of the normalized intensity values. Only protein groups showing significant changes (FDR-adjusted p value) are shown. TRUE/FALSE indicate imputed and non-imputed values for statistical evaluation. Corr…
	Table S9	TAM-enriched protein component of EVs. Differentially abundant proteins (DAPs) between TAM and M1- or M2-like derived EVs. Abundance ratio is expressed as log2 fold-change of the normalized intensity values between the conditions. Only protein groups showing significant changes (FDR-adjusted p value) are shown. TRUE/FALSE indicate imputed and non-imputed values for statistical evaluation. Note th…
	Table S10	Macrophage signatures of the EV-associated proteome. Lists of differentially abundant proteins (DAPs) depicted in Figure 7C. Associated, corresponding data in previously published datasets are also shown. Terms belonging to the "TAM-EV signature (n=225) were used for over-representation analyses (ORA) shown in Figure 7D.
	Table S11	Over-representation analyses (ORA) of Gene Ontology (GO) terms for the TAM-EV signature panel (n=225 proteins). Only significantly enriched terms (adjusted p value < 0.05) included in the ontology classification for Biological Process (BP), Cellular Component (CC) or Molecular Function (MF) are reported below. Corresponding terms are shown in Figure 7D. Highlighted terms (bold) indicate those pro…

## Sheet: S1
Table S1. Patient characteristics of ascites (n=70) and plasma (n=20) cohorts. Maintenance therapy based on Avastin® (bevacizumab) or poly (ADP-ribose) polymerase inhibitors (PARPi) is indicated. N/A, not applicable.
Patient ID	Diagnosis	FIGO	Age range	Maintenance therapy
				Avastin®	PARPi
Ascites cohort (Finkernagel et al., 2019 (62))
15	HGSC	IIIC	6	no	no
17	HGSC	IIIC	6	no	no
18	HGSC	IIIC	6	no	no
20	HGSC	IIIC	7	no	no
21	HGSC	IIIC	4	no	no
22	HGSC	IIIC	7	no	no
23	HGSC	IIIC	7	yes	no
25	HGSC	IIIC	7	yes	no
26	HGSC	IIIB	7	no	no
27	HGSC	IIIC	7	no	no
28	HGSC	IIIC	7	no	no
29	HGSC	IIIC	4	no	no
30	HGSC	IIIC	5	yes	no
31	HGSC	IIIC	6	yes	no
36	HGSC	IIIC	5	yes	no
37	HGSC	IIIC	6	yes	no
38	HGSC	IIIC	5	yes	no
41	HGSC	IIIC	3	yes	no
42	HGSC	IIIC	4	no	no
46	HGSC	IIIC	6	yes	no
50	HGSC	IIIC	6	no	no
51	HGSC	IIIC	4	yes	no
54	HGSC	IIIC	7	no	no
58	HGSC	IIIB	8	no	no
65	HGSC	IIIC	4	no	no
66	HGSC	IIIC	7	yes	no
67	HGSC	peritoneal CA	8	no	no
68	HGSC	IIIC	6	no	no
69	HGSC	IIIC	6	yes	no
72	HGSC	peritoneal CA	7	no	no
78	HGSC	IIIC	6	no	no
80	HGSC	IIIC	7	yes	no
82	HGSC	IIIC	4	yes	no
84	HGSC	IIIC	7	no	no
91	HGSC	IIIC	6	no	no
92	HGSC	IIIC	6	yes	no
95	HGSC	IIIC	5	yes	no
96	HGSC	IIIC	7	no	no
101	HGSC	IIIC	7	no	no
103	HGSC	IIIC	6	no	no
105	HGSC	IIIC	6	yes	no
108	HGSC	IIIC	6	yes	no
112	HGSC	IIIC	5	yes	no
114	HGSC	IIIC	5	yes	no
115	HGSC	IIIC	5	yes	no
116	HGSC	IIIC	7	no	no
117	HGSC	IIIC	4	yes	no
118	HGSC	IIIC	5	yes	no
119	HGSC	IIIC	7	no	no
120	HGSC	IIIC	7	yes	no
121	HGSC	IIIC	7	no	no
122	HGSC	IIIC	7	no	no
124	HGSC	IIIC	6	no	no
125	HGSC	IIIC	7	no	no
127	HGSC	IIIC	7	yes	no
128	HGSC	IIIC	6	yes	no
129	HGSC	IIIC	2	yes	no
132	HGSC	IIB	4	yes	no
133	HGSC	IIIC	7	no	no
137	HGSC	IIIC	6	yes	no
139	HGSC	IIIC	5	yes	no
141	HGSC	IIIC	7	yes	no
142	HGSC	IIIC	6	yes	no
143	HGSC	IIB	5	yes	no
145	HGSC	IIIC	5	no	no
147	HGSC	IIIC	5	no	no
153	HGSC	IIIC	7	no	no
159	HGSC	IIIB	7	no	no
161	HGSC	IIIC	7	no	no
162	HGSC	IIIC	7	no	no
Plasma cohort (Finkernagel et al., 2019 (62) / Graumann et al., 2019 (63))
20	HGSC	IIIC	7	no	no
21	HGSC	IIIC	4	no	no
22	HGSC	IIIC	7	no	no
25	HGSC	IIIC	7	yes	no
31	HGSC	IIIC	6	yes	no
36	HGSC	IIIC	5	yes	no
38	HGSC	IIIC	5	yes	no
41	HGSC	IIIC	3	yes	no
42	HGSC	IIIC	4	no	no
50	HGSC	IIIC	6	no	no
58	HGSC	IIIB	8	no	no
66	HGSC	IIIC	7	yes	no
69	HGSC	IIIC	6	yes	no
72	HGSC	peritoneal CA	7	no	no
78	HGSC	IIIC	6	no	no
80	HGSC	IIIC	7	yes	no
92	HGSC	IIIC	6	yes	no
96	HGSC	IIIC	7	no	no
103	HGSC	IIIC	6	no	no
108	HGSC	IIIC	6	yes	no
N-01	Uterine myomatosis	N/A	4	N/A	N/A
N-02	Ovarian cyst	N/A	3	N/A	N/A
N-05	Uterine myomatosis	N/A	5	N/A	N/A
N-07	Endometriosis	N/A	5	N/A	N/A
N-08	Ovarian cyst	N/A	4	N/A	N/A
N-09	Uterine myomatosis	N/A	4	N/A	N/A
N-10	Uterine myomatosis	N/A	4	N/A	N/A
N-11	Uterine myomatosis	N/A	4	N/A	N/A
N-12	Ovarian cyst	N/A	6	N/A	N/A
N-13	Uterine myomatosis	N/A	4	N/A	N/A
N-14	Endometriosis	N/A	5	N/A	N/A
N-15	Dermoid cyst	N/A	2	N/A	N/A
N-17	Uterine myomatosis	N/A	5	N/A	N/A
N-18	Uterine myomatosis	N/A	4	N/A	N/A
N-19	Corpus polyp	N/A	6	N/A	N/A
N-22	Uterine myomatosis	N/A	4	N/A	N/A
N-24	Endometriosis	N/A	3	N/A	N/A
N-26	Endometriosis	N/A	5	N/A	N/A
N-29	Uterine myomatosis	N/A	4	N/A	N/A
N-32	Endometriosis	N/A	5	N/A	N/A

## Sheet: S2
Table S2. Ascites pools used in this study. Cell-free ascites fluid was used to induce the polarization of monocyte-derived macrophages (MDMs) towards a tumor-associated-macrophage (TAM) phenotype (ascMDMs / TAM-like cells). Ascites pools were created by pooling equal volumes of fluid (n=10 patients) that were subsequently aliquoted and stored at -80°C until use for TAM-like polarization experime…
A.
Ascites pool		Related Experiments
Pool 09/19		WB
Pool 10/20		nFC
Pool 08/21		EM / nFC
Pool 05/22		nFC / WB / Proteomics
Pool 01/23		WB
B.
Patient ID	Diagnosis	FIGO	Age range
Pool 10/20
91	HGSC	IIIC	6
101	HGSC	IIIC	7
162	HGSC	IIIC	7
173	HGSC	IIIC	8
195	HGSC	IIIB	7
198	HGSC	IIIC	4
211	HGSC	IIIC	6
235	HGSC	IIIC	8
240	HGSC	IIIB	8
245	HGSC	IIIC	6
Pool 05/22
162	HGSC	IIIC	7
173	HGSC	IIIC	8
188	HGSC	IIIC	6
194	HGSC	IIIC	8
195	HGSC	IIIB	7
198	HGSC	IIIC	4
211	HGSC	IIIC	6
235	HGSC	IIIC	8
240	HGSC	IIIB	8
245	HGSC	IIIC	6
Pool 01/23
222	HGSC	IIIC	8
267	HGSC	IIIC	7
280	HGSC	IIIC	3
283	HGSC	IIIC	7
292	HGSC	IIIC	6
294	HGSC	IIIC	6
295	HGSC	IIIC	5
297	HGSC	IIIC	6
298	HGSC	IIIC	7
300	HGSC	IIIC	6

## Sheet: S3
Table S3. List of primary antibodies and conditions used for immunoblotting.
Target protein	De-naturing conditions	Blocking conditions	Antibody reference	Company	Source	Primary dilution	Detection method
b-ACTIN	Reducing	Milk 2.5% / BSA 5%	A1978 (Clone AC-15)	Sigma-Aldrich	Mouse	1:5000	Chemiluminescence / Fluorescence
Alix	Reducing	BSA 5%	sc-53540	SCBT	Mouse	1:200	Chemiluminescence
CANX	Reducing	Milk 2.5% / BSA 5%	ab22595	Abcam	Rabbit	1:1000	Chemiluminescence / Fluorescence
CD63	Non-reducing	Milk 2.5%	10628D (Clone Ts63)	Invitrogen	Mouse	1:1000	Chemiluminescence
CD81	Non-reducing	BSA 5%	ab79559	Abcam	Mouse	1:1000	Chemiluminescence
FLOT1	Reducing	Milk 2.5%	610821 (RUO, Clone 18)	BD Biosciences	Mouse	1:500	Chemiluminescence
GAPDH	Reducing / Non-reducing	Milk 2.5% / BSA 5%	G9545	Sigma-Aldrich	Rabbit	1:5000	Chemiluminescence / Fluorescence
LAMP1	Non-reducing	BSA 5%	sc-20011	SCBT	Mouse	1:500	Chemiluminescence
Syntenin	Reducing	Milk 2.5%	ab19903	Abcam	Rabbit	1:1000	Chemiluminescence
TSG101	Reducing	Milk 2.5% / BSA 5%	HPA006161	Sigma - Prestige Antibodies ®	Rabbit	1:1000	Fluorescence

## Sheet: S4
Table S4. Reference MISEV annotation list for human genes/proteins into main and subcategories.
GENE (Human)	Human UniProt ID	Category	Subcategory
CD63	P08962	1- Transmembrane(or GPI-anchored) proteins associated with plasma membrane and/or endosomes	1a: multi-pass transmembrane proteins
CD81	P60033	1- Transmembrane(or GPI-anchored) proteins associated with plasma membrane and/or endosomes	1a: multi-pass transmembrane proteins
CD82	P27701	1- Transmembrane(or GPI-anchored) proteins associated with plasma membrane and/or endosomes	1a: multi-pass transmembrane proteins
CD9	P21926	1- Transmembrane(or GPI-anchored) proteins associated with plasma membrane and/or endosomes	1a: multi-pass transmembrane proteins
TSPAN6	O43657	1- Transmembrane(or GPI-anchored) proteins associated with plasma membrane and/or endosomes	1a: multi-pass transmembrane proteins
GNA12	Q03113	1- Transmembrane(or GPI-anchored) proteins associated with plasma membrane and/or endosomes	1a: multi-pass transmembrane proteins
Gna13	Q6Q7Y5	1- Transmembrane(or GPI-anchored) proteins associated with plasma membrane and/or endosomes	1a: multi-pass transmembrane proteins
GNAI1	P63096	1- Transmembrane(or GPI-anchored) proteins associated with plasma membrane and/or endosomes	1a: multi-pass transmembrane proteins
GNAI2	P04899	1- Transmembrane(or GPI-anchored) proteins associated with plasma membrane and/or endosomes	1a: multi-pass transmembrane proteins
GNAI3	P08754	1- Transmembrane(or GPI-anchored) proteins associated with plasma membrane and/or endosomes	1a: multi-pass transmembrane proteins
CD47	Q08722	1- Transmembrane(or GPI-anchored) proteins associated with plasma membrane and/or endosomes	1a: multi-pass transmembrane proteins
GNA11	P29992	1- Transmembrane(or GPI-anchored) proteins associated with plasma membrane and/or endosomes	1a: multi-pass transmembrane proteins
GNA14	O95837	1- Transmembrane(or GPI-anchored) proteins associated with plasma membrane and/or endosomes	1a: multi-pass transmembrane proteins
GNA15	P30679	1- Transmembrane(or GPI-anchored) proteins associated with plasma membrane and/or endosomes	1a: multi-pass transmembrane proteins
GNAO1	P09471	1- Transmembrane(or GPI-anchored) proteins associated with plasma membrane and/or endosomes	1a: multi-pass transmembrane proteins
GNAT1	P11488	1- Transmembrane(or GPI-anchored) proteins associated with plasma membrane and/or endosomes	1a: multi-pass transmembrane proteins
GNAT2	P19087	1- Transmembrane(or GPI-anchored) proteins associated with plasma membrane and/or endosomes	1a: multi-pass transmembrane proteins
GNAT3	A8MTJ3	1- Transmembrane(or GPI-anchored) proteins associated with plasma membrane and/or endosomes	1a: multi-pass transmembrane proteins
GNAZ	P19086	1- Transmembrane(or GPI-anchored) proteins associated with plasma membrane and/or endosomes	1a: multi-pass transmembrane proteins
GNAQ	P50148	1- Transmembrane(or GPI-anchored) proteins associated with plasma membrane and/or endosomes	1a: multi-pass transmembrane proteins
GNAL	P38405	1- Transmembrane(or GPI-anchored) proteins associated with plasma membrane and/or endosomes	1a: multi-pass transmembrane proteins
GNAS	O95467	1- Transmembrane(or GPI-anchored) proteins associated with plasma membrane and/or endosomes	1a: multi-pass transmembrane proteins
GNAS	P63092	1- Transmembrane(or GPI-anchored) proteins associated with plasma membrane and/or endosomes	1a: multi-pass transmembrane proteins
GNAS	Q5JWF2	1- Transmembrane(or GPI-anchored) proteins associated with plasma membrane and/or endosomes	1a: multi-pass transmembrane proteins
CD44	P16070	1- Transmembrane(or GPI-anchored) proteins associated with plasma membrane and/or endosomes	1b: single-pass transmembrane proteins
TFR2	Q9UP52	1- Transmembrane(or GPI-anchored) proteins associated with plasma membrane and/or endosomes	1b: single-pass transmembrane proteins
BSG	P35613	1- Transmembrane(or GPI-anchored) proteins associated with plasma membrane and/or endosomes	1b: single-pass transmembrane proteins
SDC1	P18827	1- Transmembrane(or GPI-anchored) proteins associated with plasma membrane and/or endosomes	1b: single-pass transmembrane proteins
SDC2	P34741	1- Transmembrane(or GPI-anchored) proteins associated with plasma membrane and/or endosomes	1b: single-pass transmembrane proteins
SDC3	O75056	1- Transmembrane(or GPI-anchored) proteins associated with plasma membrane and/or endosomes	1b: single-pass transmembrane proteins
SDC4	P31431	1- Transmembrane(or GPI-anchored) proteins associated with plasma membrane and/or endosomes	1b: single-pass transmembrane proteins
ADAM10	O14672	1- Transmembrane(or GPI-anchored) proteins associated with plasma membrane and/or endosomes	1b: single-pass transmembrane proteins
LAMP1	P11279	1- Transmembrane(or GPI-anchored) proteins associated with plasma membrane and/or endosomes	1b: single-pass transmembrane proteins
LAMP2	P13473	1- Transmembrane(or GPI-anchored) proteins associated with plasma membrane and/or endosomes	1b: single-pass transmembrane proteins
ITGA1	P56199	1- Transmembrane(or GPI-anchored) proteins associated with plasma membrane and/or endosomes	1b: single-pass transmembrane proteins
ITGA2	P17301	1- Transmembrane(or GPI-anchored) proteins associated with plasma membrane and/or endosomes	1b: single-pass transmembrane proteins
ITGA2B	P08514	1- Transmembrane(or GPI-anchored) proteins associated with plasma membrane and/or endosomes	1b: single-pass transmembrane proteins
ITGA3	P26006	1- Transmembrane(or GPI-anchored) proteins associated with plasma membrane and/or endosomes	1b: single-pass transmembrane proteins
ITGA4	P13612	1- Transmembrane(or GPI-anchored) proteins associated with plasma membrane and/or endosomes	1b: single-pass transmembrane proteins
ITGA6	P23229	1- Transmembrane(or GPI-anchored) proteins associated with plasma membrane and/or endosomes	1b: single-pass transmembrane proteins
ITGAV	P06756	1- Transmembrane(or GPI-anchored) proteins associated with plasma membrane and/or endosomes	1b: single-pass transmembrane proteins
ITGB1	P05556	1- Transmembrane(or GPI-anchored) proteins associated with plasma membrane and/or endosomes	1b: single-pass transmembrane proteins
ITGB3	P05106	1- Transmembrane(or GPI-anchored) proteins associated with plasma membrane and/or endosomes	1b: single-pass transmembrane proteins
ITGB4	P16144	1- Transmembrane(or GPI-anchored) proteins associated with plasma membrane and/or endosomes	1b: single-pass transmembrane proteins
CD74	P04233	1- Transmembrane(or GPI-anchored) proteins associated with plasma membrane and/or endosomes	1b: single-pass transmembrane proteins
TFRC	P02786	1- Transmembrane(or GPI-anchored) proteins associated with plasma membrane and/or endosomes	1b: single-pass transmembrane proteins
HLA-A	P04439	1- Transmembrane(or GPI-anchored) proteins associated with plasma membrane and/or endosomes	1b: single-pass transmembrane proteins
HLA-B	P01889	1- Transmembrane(or GPI-anchored) proteins associated with plasma membrane and/or endosomes	1b: single-pass transmembrane proteins
HLA-C	P10321	1- Transmembrane(or GPI-anchored) proteins associated with plasma membrane and/or endosomes	1b: single-pass transmembrane proteins
HLA-DMA	P28067	1- Transmembrane(or GPI-anchored) proteins associated with plasma membrane and/or endosomes	1b: single-pass transmembrane proteins
HLA-DMB	P28068	1- Transmembrane(or GPI-anchored) proteins associated with plasma membrane and/or endosomes	1b: single-pass transmembrane proteins
HLA-DOA	P06340	1- Transmembrane(or GPI-anchored) proteins associated with plasma membrane and/or endosomes	1b: single-pass transmembrane proteins
HLA-DOB	P13765	1- Transmembrane(or GPI-anchored) proteins associated with plasma membrane and/or endosomes	1b: single-pass transmembrane proteins
HLA-DPA1	P20036	1- Transmembrane(or GPI-anchored) proteins associated with plasma membrane and/or endosomes	1b: single-pass transmembrane proteins
HLA-DPB1	P04440	1- Transmembrane(or GPI-anchored) proteins associated with plasma membrane and/or endosomes	1b: single-pass transmembrane proteins
HLA-DQA1	P01909	1- Transmembrane(or GPI-anchored) proteins associated with plasma membrane and/or endosomes	1b: single-pass transmembrane proteins
HLA-DQA2	P01906	1- Transmembrane(or GPI-anchored) proteins associated with plasma membrane and/or endosomes	1b: single-pass transmembrane proteins
HLA-DQB1	P01920	1- Transmembrane(or GPI-anchored) proteins associated with plasma membrane and/or endosomes	1b: single-pass transmembrane proteins
HLA-DQB2	P05538	1- Transmembrane(or GPI-anchored) proteins associated with plasma membrane and/or endosomes	1b: single-pass transmembrane proteins
HLA-DRA	P01903	1- Transmembrane(or GPI-anchored) proteins associated with plasma membrane and/or endosomes	1b: single-pass transmembrane proteins
HLA-DRB1	P01911	1- Transmembrane(or GPI-anchored) proteins associated with plasma membrane and/or endosomes	1b: single-pass transmembrane proteins
HLA-DRB3	P79483	1- Transmembrane(or GPI-anchored) proteins associated with plasma membrane and/or endosomes	1b: single-pass transmembrane proteins
HLA-DRB4	P13762	1- Transmembrane(or GPI-anchored) proteins associated with plasma membrane and/or endosomes	1b: single-pass transmembrane proteins
HLA-DRB5	Q30154	1- Transmembrane(or GPI-anchored) proteins associated with plasma membrane and/or endosomes	1b: single-pass transmembrane proteins
HLA-E	P13747	1- Transmembrane(or GPI-anchored) proteins associated with plasma membrane and/or endosomes	1b: single-pass transmembrane proteins
HLA-F	P30511	1- Transmembrane(or GPI-anchored) proteins associated with plasma membrane and/or endosomes	1b: single-pass transmembrane proteins
HLA-G	P17693	1- Transmembrane(or GPI-anchored) proteins associated with plasma membrane and/or endosomes	1b: single-pass transmembrane proteins
HLA-H	P01893	1- Transmembrane(or GPI-anchored) proteins associated with plasma membrane and/or endosomes	1b: single-pass transmembrane proteins
ITGA5	P08648	1- Transmembrane(or GPI-anchored) proteins associated with plasma membrane and/or endosomes	1b: single-pass transmembrane proteins
ITGA7	Q13683	1- Transmembrane(or GPI-anchored) proteins associated with plasma membrane and/or endosomes	1b: single-pass transmembrane proteins
ITGA8	P53708	1- Transmembrane(or GPI-anchored) proteins associated with plasma membrane and/or endosomes	1b: single-pass transmembrane proteins
ITGA9	Q13797	1- Transmembrane(or GPI-anchored) proteins associated with plasma membrane and/or endosomes	1b: single-pass transmembrane proteins
ITGA10	O75578	1- Transmembrane(or GPI-anchored) proteins associated with plasma membrane and/or endosomes	1b: single-pass transmembrane proteins
ITGA11	Q9UKX5	1- Transmembrane(or GPI-anchored) proteins associated with plasma membrane and/or endosomes	1b: single-pass transmembrane proteins
ITGB2	P05107	1- Transmembrane(or GPI-anchored) proteins associated with plasma membrane and/or endosomes	1b: single-pass transmembrane proteins
ITGB5	P18084	1- Transmembrane(or GPI-anchored) proteins associated with plasma membrane and/or endosomes	1b: single-pass transmembrane proteins
ITGB6	P18564	1- Transmembrane(or GPI-anchored) proteins associated with plasma membrane and/or endosomes	1b: single-pass transmembrane proteins
ITGB7	P26010	1- Transmembrane(or GPI-anchored) proteins associated with plasma membrane and/or endosomes	1b: single-pass transmembrane proteins
ITGB8	P26012	1- Transmembrane(or GPI-anchored) proteins associated with plasma membrane and/or endosomes	1b: single-pass transmembrane proteins
CD59	P13987	1- Transmembrane(or GPI-anchored) proteins associated with plasma membrane and/or endosomes	1c: GPI- or lipid-anchored proteins.
GPC1	P35052	1- Transmembrane(or GPI-anchored) proteins associated with plasma membrane and/or endosomes	1c: GPI- or lipid-anchored proteins.
GPC2	Q8N158	1- Transmembrane(or GPI-anchored) proteins associated with plasma membrane and/or endosomes	1c: GPI- or lipid-anchored proteins.
GPC3	P51654	1- Transmembrane(or GPI-anchored) proteins associated with plasma membrane and/or endosomes	1c: GPI- or lipid-anchored proteins.
GPC4	O75487	1- Transmembrane(or GPI-anchored) proteins associated with plasma membrane and/or endosomes	1c: GPI- or lipid-anchored proteins.
GPC5	P78333	1- Transmembrane(or GPI-anchored) proteins associated with plasma membrane and/or endosomes	1c: GPI- or lipid-anchored proteins.
NT5E	P21589	1- Transmembrane(or GPI-anchored) proteins associated with plasma membrane and/or endosomes	1c: GPI- or lipid-anchored proteins.
CAV1	Q03135	2- Cytosolic proteins in EVs	2a: with lipid or membrane protein-binding ability
CAV2	P51636	2- Cytosolic proteins in EVs	2a: with lipid or membrane protein-binding ability
CAV3	P56539	2- Cytosolic proteins in EVs	2a: with lipid or membrane protein-binding ability
FLOT1	O75955	2- Cytosolic proteins in EVs	2a: with lipid or membrane protein-binding ability
FLOT2	Q14254	2- Cytosolic proteins in EVs	2a: with lipid or membrane protein-binding ability
SDCBP	O00560	2- Cytosolic proteins in EVs	2a: with lipid or membrane protein-binding ability
SDCBP2	Q9H190	2- Cytosolic proteins in EVs	2a: with lipid or membrane protein-binding ability
CHMP1A	Q9HD42	2- Cytosolic proteins in EVs	2a: with lipid or membrane protein-binding ability
CHMP1B	Q7LBR1	2- Cytosolic proteins in EVs	2a: with lipid or membrane protein-binding ability
CHMP5	Q9NZZ3	2- Cytosolic proteins in EVs	2a: with lipid or membrane protein-binding ability
VPS4A	Q9UN37	2- Cytosolic proteins in EVs	2a: with lipid or membrane protein-binding ability
VPS4B	O75351	2- Cytosolic proteins in EVs	2a: with lipid or membrane protein-binding ability
VTA1	Q9NP79	2- Cytosolic proteins in EVs	2a: with lipid or membrane protein-binding ability
ARRDC1	Q8N5I2	2- Cytosolic proteins in EVs	2a: with lipid or membrane protein-binding ability
PDCD6IP	Q8WUM4	2- Cytosolic proteins in EVs	2a: with lipid or membrane protein-binding ability
CHMP2A	O43633	2- Cytosolic proteins in EVs	2a: with lipid or membrane protein-binding ability
CHMP2B	Q9UQN3	2- Cytosolic proteins in EVs	2a: with lipid or membrane protein-binding ability
CHMP3	Q9Y3E7	2- Cytosolic proteins in EVs	2a: with lipid or membrane protein-binding ability
CHMP4B	Q9H444	2- Cytosolic proteins in EVs	2a: with lipid or membrane protein-binding ability
CHMP4C	Q96CF2	2- Cytosolic proteins in EVs	2a: with lipid or membrane protein-binding ability
CHMP6	Q96FZ7	2- Cytosolic proteins in EVs	2a: with lipid or membrane protein-binding ability
VPS25	Q9BRG1	2- Cytosolic proteins in EVs	2a: with lipid or membrane protein-binding ability
VPS36	Q86VN1	2- Cytosolic proteins in EVs	2a: with lipid or membrane protein-binding ability
MVB12A	Q96EY5	2- Cytosolic proteins in EVs	2a: with lipid or membrane protein-binding ability
MVB12B	Q9H7P6	2- Cytosolic proteins in EVs	2a: with lipid or membrane protein-binding ability
TSG101	Q99816	2- Cytosolic proteins in EVs	2a: with lipid or membrane protein-binding ability
VPS28	Q9UK41	2- Cytosolic proteins in EVs	2a: with lipid or membrane protein-binding ability
VPS37A	Q8NEZ2	2- Cytosolic proteins in EVs	2a: with lipid or membrane protein-binding ability
VPS37B	Q9H9H4	2- Cytosolic proteins in EVs	2a: with lipid or membrane protein-binding ability
VPS37C	A5D8V6	2- Cytosolic proteins in EVs	2a: with lipid or membrane protein-binding ability
SNF8	Q96H20	2- Cytosolic proteins in EVs	2a: with lipid or membrane protein-binding ability
CHMP4A	Q9BY43	2- Cytosolic proteins in EVs	2a: with lipid or membrane protein-binding ability
ANXA1	P04083	2- Cytosolic proteins in EVs	2a: with lipid or membrane protein-binding ability
ANXA2	P07355	2- Cytosolic proteins in EVs	2a: with lipid or membrane protein-binding ability
ANXA3	P12429	2- Cytosolic proteins in EVs	2a: with lipid or membrane protein-binding ability
ANXA4	P09525	2- Cytosolic proteins in EVs	2a: with lipid or membrane protein-binding ability
ANXA5	P08758	2- Cytosolic proteins in EVs	2a: with lipid or membrane protein-binding ability
ANXA6	P08133	2- Cytosolic proteins in EVs	2a: with lipid or membrane protein-binding ability
ANXA7	P20073	2- Cytosolic proteins in EVs	2a: with lipid or membrane protein-binding ability
ANXA8	P13928	2- Cytosolic proteins in EVs	2a: with lipid or membrane protein-binding ability
ANXA9	O76027	2- Cytosolic proteins in EVs	2a: with lipid or membrane protein-binding ability
ANXA11	P50995	2- Cytosolic proteins in EVs	2a: with lipid or membrane protein-binding ability
ANXA13	P27216	2- Cytosolic proteins in EVs	2a: with lipid or membrane protein-binding ability
ACTB	P60709	2- Cytosolic proteins in EVs	2b: promiscous incorporation into EVs
TUB	P50607	2- Cytosolic proteins in EVs	2b: promiscous incorporation into EVs
GAPDH	P04406	2- Cytosolic proteins in EVs	2b: promiscous incorporation into EVs
MAPT	P10636	2- Cytosolic proteins in EVs	2b: promiscous incorporation into EVs
ACTA1	P68133	2- Cytosolic proteins in EVs	2b: promiscous incorporation into EVs
ACTA2	P62736	2- Cytosolic proteins in EVs	2b: promiscous incorporation into EVs
ACTG2	P63267	2- Cytosolic proteins in EVs	2b: promiscous incorporation into EVs
ACTC1	P68032	2- Cytosolic proteins in EVs	2b: promiscous incorporation into EVs
TUBA1A	Q71U36	2- Cytosolic proteins in EVs	2b: promiscous incorporation into EVs
TUBA3C	P0DPH7	2- Cytosolic proteins in EVs	2b: promiscous incorporation into EVs
TUBA3D	P0DPH8	2- Cytosolic proteins in EVs	2b: promiscous incorporation into EVs
TUBA3E	Q6PEY2	2- Cytosolic proteins in EVs	2b: promiscous incorporation into EVs
TUBA4A	P68366	2- Cytosolic proteins in EVs	2b: promiscous incorporation into EVs
TUBA8	Q9NY65	2- Cytosolic proteins in EVs	2b: promiscous incorporation into EVs
TUBB	P07437	2- Cytosolic proteins in EVs	2b: promiscous incorporation into EVs
TUBB1	Q9H4B7	2- Cytosolic proteins in EVs	2b: promiscous incorporation into EVs
TUBB2A	Q13885	2- Cytosolic proteins in EVs	2b: promiscous incorporation into EVs
TUBB2B	Q9BVA1	2- Cytosolic proteins in EVs	2b: promiscous incorporation into EVs
TUBB3	Q13509	2- Cytosolic proteins in EVs	2b: promiscous incorporation into EVs
TUBB4A	P04350	2- Cytosolic proteins in EVs	2b: promiscous incorporation into EVs
TUBB4B	P68371	2- Cytosolic proteins in EVs	2b: promiscous incorporation into EVs
TUBB6	Q9BUF5	2- Cytosolic proteins in EVs	2b: promiscous incorporation into EVs
TUBB8	Q3ZCM7	2- Cytosolic proteins in EVs	2b: promiscous incorporation into EVs
TUBB8B	A6NNZ2	2- Cytosolic proteins in EVs	2b: promiscous incorporation into EVs
TUBG1	P23258	2- Cytosolic proteins in EVs	2b: promiscous incorporation into EVs
TUBD1	Q9UJT1	2- Cytosolic proteins in EVs	2b: promiscous incorporation into EVs
APOL1	O14791	3 - Major components of non-EV co-isolated structures	3a: lipoproteins
APOL3	O95236	3 - Major components of non-EV co-isolated structures	3a: lipoproteins
APOM	O95445	3 - Major components of non-EV co-isolated structures	3a: lipoproteins
APOA1	P02647	3 - Major components of non-EV co-isolated structures	3a: lipoproteins
APOE	P02649	3 - Major components of non-EV co-isolated structures	3a: lipoproteins
APOA2	P02652	3 - Major components of non-EV co-isolated structures	3a: lipoproteins
APOC1	P02654	3 - Major components of non-EV co-isolated structures	3a: lipoproteins
APOC2	P02655	3 - Major components of non-EV co-isolated structures	3a: lipoproteins
APOC3	P02656	3 - Major components of non-EV co-isolated structures	3a: lipoproteins
APOH	P02749	3 - Major components of non-EV co-isolated structures	3a: lipoproteins
APOB	P04114	3 - Major components of non-EV co-isolated structures	3a: lipoproteins
APOD	P05090	3 - Major components of non-EV co-isolated structures	3a: lipoproteins
APOA4	P06727	3 - Major components of non-EV co-isolated structures	3a: lipoproteins
LPA	P08519	3 - Major components of non-EV co-isolated structures	3a: lipoproteins
APOBEC1	P41238	3 - Major components of non-EV co-isolated structures	3a: lipoproteins
APOC4	P55056	3 - Major components of non-EV co-isolated structures	3a: lipoproteins
APOF	Q13790	3 - Major components of non-EV co-isolated structures	3a: lipoproteins
APOBEC3H	Q6NTF7	3 - Major components of non-EV co-isolated structures	3a: lipoproteins
APOA5	Q6Q788	3 - Major components of non-EV co-isolated structures	3a: lipoproteins
APOBEC3F	Q8IUX4	3 - Major components of non-EV co-isolated structures	3a: lipoproteins
APOLD1	Q96LR9	3 - Major components of non-EV co-isolated structures	3a: lipoproteins
APOL2	Q9BQE5	3 - Major components of non-EV co-isolated structures	3a: lipoproteins
APOBEC4	Q8WW27	3 - Major components of non-EV co-isolated structures	3a: lipoproteins
APOL4	Q9BPW4	3 - Major components of non-EV co-isolated structures	3a: lipoproteins
APOL6	Q9BWW8	3 - Major components of non-EV co-isolated structures	3a: lipoproteins
LPAL2	Q16609	3 - Major components of non-EV co-isolated structures	3a: lipoproteins
APOL5	Q9BWW9	3 - Major components of non-EV co-isolated structures	3a: lipoproteins
CLU	P10909	3 - Major components of non-EV co-isolated structures	3a: lipoproteins
UMOD	P07911	3 - Major components of non-EV co-isolated structures	3b: protein and protein/nucleic acid aggregates
ALB	P02768	3 - Major components of non-EV co-isolated structures	3b: protein and protein/nucleic acid aggregates
ALB	Q8TES7	3 - Major components of non-EV co-isolated structures	3b: protein and protein/nucleic acid aggregates
AGO1	Q9UL18	3 - Major components of non-EV co-isolated structures	3b: protein and protein/nucleic acid aggregates
AGO2	Q9UKV8	3 - Major components of non-EV co-isolated structures	3b: protein and protein/nucleic acid aggregates
AGO3	Q9H9G7	3 - Major components of non-EV co-isolated structures	3b: protein and protein/nucleic acid aggregates
AGO4	Q9HCK5	3 - Major components of non-EV co-isolated structures	3b: protein and protein/nucleic acid aggregates
IGLC7	A0M8Q6	3 - Major components of non-EV co-isolated structures	3b: protein and protein/nucleic acid aggregates
IGSF3	O75054	3 - Major components of non-EV co-isolated structures	3b: protein and protein/nucleic acid aggregates
JCHAIN	P01591	3 - Major components of non-EV co-isolated structures	3b: protein and protein/nucleic acid aggregates
IGKV1D-33	P01593	3 - Major components of non-EV co-isolated structures	3b: protein and protein/nucleic acid aggregates
IGKV1-33	P01594	3 - Major components of non-EV co-isolated structures	3b: protein and protein/nucleic acid aggregates
IGKV1-39	P01597	3 - Major components of non-EV co-isolated structures	3b: protein and protein/nucleic acid aggregates
IGKV1-17	P01599	3 - Major components of non-EV co-isolated structures	3b: protein and protein/nucleic acid aggregates
IGKV1-5	P01602	3 - Major components of non-EV co-isolated structures	3b: protein and protein/nucleic acid aggregates
IGKV2D-28	P01615	3 - Major components of non-EV co-isolated structures	3b: protein and protein/nucleic acid aggregates
IGKV3-20	P01619	3 - Major components of non-EV co-isolated structures	3b: protein and protein/nucleic acid aggregates
IGLV1-44	P01699	3 - Major components of non-EV co-isolated structures	3b: protein and protein/nucleic acid aggregates
IGLV1-47	P01700	3 - Major components of non-EV co-isolated structures	3b: protein and protein/nucleic acid aggregates
IGLV1-51	P01701	3 - Major components of non-EV co-isolated structures	3b: protein and protein/nucleic acid aggregates
IGLV1-40	P01703	3 - Major components of non-EV co-isolated structures	3b: protein and protein/nucleic acid aggregates
IGLV2-14	P01704	3 - Major components of non-EV co-isolated structures	3b: protein and protein/nucleic acid aggregates
IGLV2-23	P01705	3 - Major components of non-EV co-isolated structures	3b: protein and protein/nucleic acid aggregates
IGLV2-11	P01706	3 - Major components of non-EV co-isolated structures	3b: protein and protein/nucleic acid aggregates
IGLV2-8	P01709	3 - Major components of non-EV co-isolated structures	3b: protein and protein/nucleic acid aggregates
IGLV6-57	P01721	3 - Major components of non-EV co-isolated structures	3b: protein and protein/nucleic acid aggregates
IGHV1-69	P01742	3 - Major components of non-EV co-isolated structures	3b: protein and protein/nucleic acid aggregates
IGHV3-23	P01764	3 - Major components of non-EV co-isolated structures	3b: protein and protein/nucleic acid aggregates
IGHV3-30	P01768	3 - Major components of non-EV co-isolated structures	3b: protein and protein/nucleic acid aggregates
IGHV3-33	P01772	3 - Major components of non-EV co-isolated structures	3b: protein and protein/nucleic acid aggregates
IGHV3-7	P01780	3 - Major components of non-EV co-isolated structures	3b: protein and protein/nucleic acid aggregates
IGHV2-70	P01814	3 - Major components of non-EV co-isolated structures	3b: protein and protein/nucleic acid aggregates
IGHV2-5	P01817	3 - Major components of non-EV co-isolated structures	3b: protein and protein/nucleic acid aggregates
IGKC	P01834	3 - Major components of non-EV co-isolated structures	3b: protein and protein/nucleic acid aggregates
IGHE	P01854	3 - Major components of non-EV co-isolated structures	3b: protein and protein/nucleic acid aggregates
IGHG1	P01857	3 - Major components of non-EV co-isolated structures	3b: protein and protein/nucleic acid aggregates
IGHG2	P01859	3 - Major components of non-EV co-isolated structures	3b: protein and protein/nucleic acid aggregates
IGHG3	P01860	3 - Major components of non-EV co-isolated structures	3b: protein and protein/nucleic acid aggregates
IGHG4	P01861	3 - Major components of non-EV co-isolated structures	3b: protein and protein/nucleic acid aggregates
IGHM	P01871	3 - Major components of non-EV co-isolated structures	3b: protein and protein/nucleic acid aggregates
IGHA1	P01876	3 - Major components of non-EV co-isolated structures	3b: protein and protein/nucleic acid aggregates
IGHA2	P01877	3 - Major components of non-EV co-isolated structures	3b: protein and protein/nucleic acid aggregates
IGHD	P01880	3 - Major components of non-EV co-isolated structures	3b: protein and protein/nucleic acid aggregates
IGKV4-1	P06312	3 - Major components of non-EV co-isolated structures	3b: protein and protein/nucleic acid aggregates
MSMB	P08118	3 - Major components of non-EV co-isolated structures	3b: protein and protein/nucleic acid aggregates
POU2F2	P09086	3 - Major components of non-EV co-isolated structures	3b: protein and protein/nucleic acid aggregates
IGLC1	P0CG04	3 - Major components of non-EV co-isolated structures	3b: protein and protein/nucleic acid aggregates
IGLC2	P0DOY2	3 - Major components of non-EV co-isolated structures	3b: protein and protein/nucleic acid aggregates
IGLC3	P0DOY3	3 - Major components of non-EV co-isolated structures	3b: protein and protein/nucleic acid aggregates
VPREB1	P12018	3 - Major components of non-EV co-isolated structures	3b: protein and protein/nucleic acid aggregates
IGLL1	P15814	3 - Major components of non-EV co-isolated structures	3b: protein and protein/nucleic acid aggregates
IGBP1	P78318	3 - Major components of non-EV co-isolated structures	3b: protein and protein/nucleic acid aggregates
IGLV3-21	P80748	3 - Major components of non-EV co-isolated structures	3b: protein and protein/nucleic acid aggregates
IGSF11	Q5DX21	3 - Major components of non-EV co-isolated structures	3b: protein and protein/nucleic acid aggregates
ISLR2	Q6UXK2	3 - Major components of non-EV co-isolated structures	3b: protein and protein/nucleic acid aggregates
IGSF10	Q6WRI0	3 - Major components of non-EV co-isolated structures	3b: protein and protein/nucleic acid aggregates
CD101	Q93033	3 - Major components of non-EV co-isolated structures	3b: protein and protein/nucleic acid aggregates
IGSF8	Q969P0	3 - Major components of non-EV co-isolated structures	3b: protein and protein/nucleic acid aggregates
IGSF9	Q9P2J2	3 - Major components of non-EV co-isolated structures	3b: protein and protein/nucleic acid aggregates
VSIG4	Q9Y279	3 - Major components of non-EV co-isolated structures	3b: protein and protein/nucleic acid aggregates
IGKV2-29	A2NJV5	3 - Major components of non-EV co-isolated structures	3b: protein and protein/nucleic acid aggregates
IGSF6	O95976	3 - Major components of non-EV co-isolated structures	3b: protein and protein/nucleic acid aggregates
IGKV1D-16	P01601	3 - Major components of non-EV co-isolated structures	3b: protein and protein/nucleic acid aggregates
IGKV1D-12	P01611	3 - Major components of non-EV co-isolated structures	3b: protein and protein/nucleic acid aggregates
IGKV2D-40	P01614	3 - Major components of non-EV co-isolated structures	3b: protein and protein/nucleic acid aggregates
IGKV3-15	P01624	3 - Major components of non-EV co-isolated structures	3b: protein and protein/nucleic acid aggregates
IGLV3-19	P01714	3 - Major components of non-EV co-isolated structures	3b: protein and protein/nucleic acid aggregates
IGLV3-1	P01715	3 - Major components of non-EV co-isolated structures	3b: protein and protein/nucleic acid aggregates
IGLV3-25	P01717	3 - Major components of non-EV co-isolated structures	3b: protein and protein/nucleic acid aggregates
IGLV3-27	P01718	3 - Major components of non-EV co-isolated structures	3b: protein and protein/nucleic acid aggregates
IGHV1-46	P01743	3 - Major components of non-EV co-isolated structures	3b: protein and protein/nucleic acid aggregates
IGHV3-11	P01762	3 - Major components of non-EV co-isolated structures	3b: protein and protein/nucleic acid aggregates
IGHV3-48	P01763	3 - Major components of non-EV co-isolated structures	3b: protein and protein/nucleic acid aggregates
IGHV3-13	P01766	3 - Major components of non-EV co-isolated structures	3b: protein and protein/nucleic acid aggregates
IGHV3-53	P01767	3 - Major components of non-EV co-isolated structures	3b: protein and protein/nucleic acid aggregates
IGHV3-9	P01782	3 - Major components of non-EV co-isolated structures	3b: protein and protein/nucleic acid aggregates
IGHV4-39	P01824	3 - Major components of non-EV co-isolated structures	3b: protein and protein/nucleic acid aggregates
IGHV4-59	P01825	3 - Major components of non-EV co-isolated structures	3b: protein and protein/nucleic acid aggregates
IGLV7-43	P04211	3 - Major components of non-EV co-isolated structures	3b: protein and protein/nucleic acid aggregates
IGKV1-16	P04430	3 - Major components of non-EV co-isolated structures	3b: protein and protein/nucleic acid aggregates
IGKV3-11	P04433	3 - Major components of non-EV co-isolated structures	3b: protein and protein/nucleic acid aggregates
IGKV2-30	P06310	3 - Major components of non-EV co-isolated structures	3b: protein and protein/nucleic acid aggregates
IGKV5-2	P06315	3 - Major components of non-EV co-isolated structures	3b: protein and protein/nucleic acid aggregates
IGHV4-34	P06331	3 - Major components of non-EV co-isolated structures	3b: protein and protein/nucleic acid aggregates
IGLC6	P0CF74	3 - Major components of non-EV co-isolated structures	3b: protein and protein/nucleic acid aggregates
VSIG10L	Q86VR7	3 - Major components of non-EV co-isolated structures	3b: protein and protein/nucleic acid aggregates
IGDCC4	Q8TDY8	3 - Major components of non-EV co-isolated structures	3b: protein and protein/nucleic acid aggregates
VSIG2	Q96IQ7	3 - Major components of non-EV co-isolated structures	3b: protein and protein/nucleic acid aggregates
IGSF5	Q9NSI5	3 - Major components of non-EV co-isolated structures	3b: protein and protein/nucleic acid aggregates
IGSF9B	Q9UPX0	3 - Major components of non-EV co-isolated structures	3b: protein and protein/nucleic acid aggregates
IGKV3-7	A0A075B6H7	3 - Major components of non-EV co-isolated structures	3b: protein and protein/nucleic acid aggregates
IGKV1D-42	A0A075B6H8	3 - Major components of non-EV co-isolated structures	3b: protein and protein/nucleic acid aggregates
IGLV4-69	A0A075B6H9	3 - Major components of non-EV co-isolated structures	3b: protein and protein/nucleic acid aggregates
IGLV8-61	A0A075B6I0	3 - Major components of non-EV co-isolated structures	3b: protein and protein/nucleic acid aggregates
IGLV4-60	A0A075B6I1	3 - Major components of non-EV co-isolated structures	3b: protein and protein/nucleic acid aggregates
IGLV11-55	A0A075B6I3	3 - Major components of non-EV co-isolated structures	3b: protein and protein/nucleic acid aggregates
IGLV10-54	A0A075B6I4	3 - Major components of non-EV co-isolated structures	3b: protein and protein/nucleic acid aggregates
IGLV1-50	A0A075B6I6	3 - Major components of non-EV co-isolated structures	3b: protein and protein/nucleic acid aggregates
IGLV5-48	A0A075B6I7	3 - Major components of non-EV co-isolated structures	3b: protein and protein/nucleic acid aggregates
IGLV7-46	A0A075B6I9	3 - Major components of non-EV co-isolated structures	3b: protein and protein/nucleic acid aggregates
IGLV5-37	A0A075B6J1	3 - Major components of non-EV co-isolated structures	3b: protein and protein/nucleic acid aggregates
IGLV2-33	A0A075B6J2	3 - Major components of non-EV co-isolated structures	3b: protein and protein/nucleic acid aggregates
IGLV3-22	A0A075B6J6	3 - Major components of non-EV co-isolated structures	3b: protein and protein/nucleic acid aggregates
IGLV2-18	A0A075B6J9	3 - Major components of non-EV co-isolated structures	3b: protein and protein/nucleic acid aggregates
IGLV3-16	A0A075B6K0	3 - Major components of non-EV co-isolated structures	3b: protein and protein/nucleic acid aggregates
IGLV3-12	A0A075B6K2	3 - Major components of non-EV co-isolated structures	3b: protein and protein/nucleic acid aggregates
IGLV3-10	A0A075B6K4	3 - Major components of non-EV co-isolated structures	3b: protein and protein/nucleic acid aggregates
IGLV3-9	A0A075B6K5	3 - Major components of non-EV co-isolated structures	3b: protein and protein/nucleic acid aggregates
IGLV4-3	A0A075B6K6	3 - Major components of non-EV co-isolated structures	3b: protein and protein/nucleic acid aggregates
IGHV3-64	A0A075B6Q5	3 - Major components of non-EV co-isolated structures	3b: protein and protein/nucleic acid aggregates
IGHV4-4	A0A075B6R2	3 - Major components of non-EV co-isolated structures	3b: protein and protein/nucleic acid aggregates
IGKV2D-24	A0A075B6R9	3 - Major components of non-EV co-isolated structures	3b: protein and protein/nucleic acid aggregates
IGKV2D-29	A0A075B6S2	3 - Major components of non-EV co-isolated structures	3b: protein and protein/nucleic acid aggregates
IGKV1D-17	A0A075B6S4	3 - Major components of non-EV co-isolated structures	3b: protein and protein/nucleic acid aggregates
IGKV1-27	A0A075B6S5	3 - Major components of non-EV co-isolated structures	3b: protein and protein/nucleic acid aggregates
IGKV2D-30	A0A075B6S6	3 - Major components of non-EV co-isolated structures	3b: protein and protein/nucleic acid aggregates
IGKV1-37	A0A075B6S9	3 - Major components of non-EV co-isolated structures	3b: protein and protein/nucleic acid aggregates
IGLV5-45	A0A087WSX0	3 - Major components of non-EV co-isolated structures	3b: protein and protein/nucleic acid aggregates
IGHV4-30-2	A0A087WSY4	3 - Major components of non-EV co-isolated structures	3b: protein and protein/nucleic acid aggregates
IGKV3D-15	A0A087WSY6	3 - Major components of non-EV co-isolated structures	3b: protein and protein/nucleic acid aggregates
IGKV1D-8	A0A087WSZ0	3 - Major components of non-EV co-isolated structures	3b: protein and protein/nucleic acid aggregates
IGKV2D-26	A0A0A0MRZ7	3 - Major components of non-EV co-isolated structures	3b: protein and protein/nucleic acid aggregates
IGLV5-52	A0A0A0MRZ9	3 - Major components of non-EV co-isolated structures	3b: protein and protein/nucleic acid aggregates
IGLV3-32	A0A0A0MS00	3 - Major components of non-EV co-isolated structures	3b: protein and protein/nucleic acid aggregates
IGHV1-45	A0A0A0MS14	3 - Major components of non-EV co-isolated structures	3b: protein and protein/nucleic acid aggregates
IGHV3-49	A0A0A0MS15	3 - Major components of non-EV co-isolated structures	3b: protein and protein/nucleic acid aggregates
IGLV1-36	A0A0B4J1U3	3 - Major components of non-EV co-isolated structures	3b: protein and protein/nucleic acid aggregates
IGHV6-1	A0A0B4J1U7	3 - Major components of non-EV co-isolated structures	3b: protein and protein/nucleic acid aggregates
IGHV3-15	A0A0B4J1V0	3 - Major components of non-EV co-isolated structures	3b: protein and protein/nucleic acid aggregates
IGHV3-21	A0A0B4J1V1	3 - Major components of non-EV co-isolated structures	3b: protein and protein/nucleic acid aggregates
IGHV2-26	A0A0B4J1V2	3 - Major components of non-EV co-isolated structures	3b: protein and protein/nucleic acid aggregates
IGHV3-73	A0A0B4J1V6	3 - Major components of non-EV co-isolated structures	3b: protein and protein/nucleic acid aggregates
IGHV7-81	A0A0B4J1V7	3 - Major components of non-EV co-isolated structures	3b: protein and protein/nucleic acid aggregates
IGHV3-74	A0A0B4J1X5	3 - Major components of non-EV co-isolated structures	3b: protein and protein/nucleic acid aggregates
IGHV3-43	A0A0B4J1X8	3 - Major components of non-EV co-isolated structures	3b: protein and protein/nucleic acid aggregates
IGLV9-49	A0A0B4J1Y8	3 - Major components of non-EV co-isolated structures	3b: protein and protein/nucleic acid aggregates
IGHV3-72	A0A0B4J1Y9	3 - Major components of non-EV co-isolated structures	3b: protein and protein/nucleic acid aggregates
IGKV1D-43	A0A0B4J1Z2	3 - Major components of non-EV co-isolated structures	3b: protein and protein/nucleic acid aggregates
IGHV1-69D	A0A0B4J2H0	3 - Major components of non-EV co-isolated structures	3b: protein and protein/nucleic acid aggregates
IGKV6-21	A0A0C4DH24	3 - Major components of non-EV co-isolated structures	3b: protein and protein/nucleic acid aggregates
IGKV3D-20	A0A0C4DH25	3 - Major components of non-EV co-isolated structures	3b: protein and protein/nucleic acid aggregates
IGKV6D-41	A0A0C4DH26	3 - Major components of non-EV co-isolated structures	3b: protein and protein/nucleic acid aggregates
IGHV1-3	A0A0C4DH29	3 - Major components of non-EV co-isolated structures	3b: protein and protein/nucleic acid aggregates
IGHV3-16	A0A0C4DH30	3 - Major components of non-EV co-isolated structures	3b: protein and protein/nucleic acid aggregates
IGHV1-18	A0A0C4DH31	3 - Major components of non-EV co-isolated structures	3b: protein and protein/nucleic acid aggregates
IGHV3-20	A0A0C4DH32	3 - Major components of non-EV co-isolated structures	3b: protein and protein/nucleic acid aggregates
IGHV1-24	A0A0C4DH33	3 - Major components of non-EV co-isolated structures	3b: protein and protein/nucleic acid aggregates
IGHV4-28	A0A0C4DH34	3 - Major components of non-EV co-isolated structures	3b: protein and protein/nucleic acid aggregates
IGHV3-35	A0A0C4DH35	3 - Major components of non-EV co-isolated structures	3b: protein and protein/nucleic acid aggregates
IGHV3-38	A0A0C4DH36	3 - Major components of non-EV co-isolated structures	3b: protein and protein/nucleic acid aggregates
IGHV5-51	A0A0C4DH38	3 - Major components of non-EV co-isolated structures	3b: protein and protein/nucleic acid aggregates
IGHV1-58	A0A0C4DH39	3 - Major components of non-EV co-isolated structures	3b: protein and protein/nucleic acid aggregates
IGHV4-61	A0A0C4DH41	3 - Major components of non-EV co-isolated structures	3b: protein and protein/nucleic acid aggregates
IGHV3-66	A0A0C4DH42	3 - Major components of non-EV co-isolated structures	3b: protein and protein/nucleic acid aggregates
IGHV2-70D	A0A0C4DH43	3 - Major components of non-EV co-isolated structures	3b: protein and protein/nucleic acid aggregates
IGKV3D-7	A0A0C4DH55	3 - Major components of non-EV co-isolated structures	3b: protein and protein/nucleic acid aggregates
IGKV1-8	A0A0C4DH67	3 - Major components of non-EV co-isolated structures	3b: protein and protein/nucleic acid aggregates
IGKV2-24	A0A0C4DH68	3 - Major components of non-EV co-isolated structures	3b: protein and protein/nucleic acid aggregates
IGKV1-9	A0A0C4DH69	3 - Major components of non-EV co-isolated structures	3b: protein and protein/nucleic acid aggregates
IGKV1-6	A0A0C4DH72	3 - Major components of non-EV co-isolated structures	3b: protein and protein/nucleic acid aggregates
IGHV1-69-2	A0A0G2JMI3	3 - Major components of non-EV co-isolated structures	3b: protein and protein/nucleic acid aggregates
IGLV5-39	A0A0G2JS06	3 - Major components of non-EV co-isolated structures	3b: protein and protein/nucleic acid aggregates
IGHV7-4-1	A0A0J9YVY3	3 - Major components of non-EV co-isolated structures	3b: protein and protein/nucleic acid aggregates
IGHV3-64D	A0A0J9YX35	3 - Major components of non-EV co-isolated structures	3b: protein and protein/nucleic acid aggregates
IGHV5-10-1	A0A0J9YXX1	3 - Major components of non-EV co-isolated structures	3b: protein and protein/nucleic acid aggregates
IGLL5	B9A064	3 - Major components of non-EV co-isolated structures	3b: protein and protein/nucleic acid aggregates
ISLR	O14498	3 - Major components of non-EV co-isolated structures	3b: protein and protein/nucleic acid aggregates
IGHV1-8	P0DP01	3 - Major components of non-EV co-isolated structures	3b: protein and protein/nucleic acid aggregates
IGHV3-30-3	P0DP02	3 - Major components of non-EV co-isolated structures	3b: protein and protein/nucleic acid aggregates
IGHV3-43D	P0DP04	3 - Major components of non-EV co-isolated structures	3b: protein and protein/nucleic acid aggregates
IGHV4-30-4	P0DP06	3 - Major components of non-EV co-isolated structures	3b: protein and protein/nucleic acid aggregates
IGHV4-31	P0DP07	3 - Major components of non-EV co-isolated structures	3b: protein and protein/nucleic acid aggregates
IGHV4-38-2	P0DP08	3 - Major components of non-EV co-isolated structures	3b: protein and protein/nucleic acid aggregates
IGKV1D-37	P0DSN7	3 - Major components of non-EV co-isolated structures	3b: protein and protein/nucleic acid aggregates
IGHV3-38-3	P0DTE1	3 - Major components of non-EV co-isolated structures	3b: protein and protein/nucleic acid aggregates
IGHV8-51-1	P0DTE2	3 - Major components of non-EV co-isolated structures	3b: protein and protein/nucleic acid aggregates
IGHV1-38-4	P0DTW3	3 - Major components of non-EV co-isolated structures	3b: protein and protein/nucleic acid aggregates
IGDCC3	Q8IVU1	3 - Major components of non-EV co-isolated structures	3b: protein and protein/nucleic acid aggregates
VSIG10	Q8N0Z9	3 - Major components of non-EV co-isolated structures	3b: protein and protein/nucleic acid aggregates
IGSF21	Q96ID5	3 - Major components of non-EV co-isolated structures	3b: protein and protein/nucleic acid aggregates
IGBP1C	A0A1W2PR95	3 - Major components of non-EV co-isolated structures	3b: protein and protein/nucleic acid aggregates
VSIG8	P0DPA2	3 - Major components of non-EV co-isolated structures	3b: protein and protein/nucleic acid aggregates
ACE	P12821	3 - Major components of non-EV co-isolated structures	3c: exomere or supermere-enriched components
ACE2	Q9BYF1	3 - Major components of non-EV co-isolated structures	3c: exomere or supermere-enriched components
ACO1	P21399	3 - Major components of non-EV co-isolated structures	3c: exomere or supermere-enriched components
ACTG1	P63261	3 - Major components of non-EV co-isolated structures	3c: exomere or supermere-enriched components
ACTR3	P61158	3 - Major components of non-EV co-isolated structures	3c: exomere or supermere-enriched components
ADK	P55263	3 - Major components of non-EV co-isolated structures	3c: exomere or supermere-enriched components
AGL	P35573	3 - Major components of non-EV co-isolated structures	3c: exomere or supermere-enriched components
ALDH1A1	P00352	3 - Major components of non-EV co-isolated structures	3c: exomere or supermere-enriched components
ALDOA	P04075	3 - Major components of non-EV co-isolated structures	3c: exomere or supermere-enriched components
APP	P05067	3 - Major components of non-EV co-isolated structures	3c: exomere or supermere-enriched components
B4GAT1	O43505	3 - Major components of non-EV co-isolated structures	3c: exomere or supermere-enriched components
BZW1	Q7L1Q6	3 - Major components of non-EV co-isolated structures	3c: exomere or supermere-enriched components
CALR	P27797	3 - Major components of non-EV co-isolated structures	3c: exomere or supermere-enriched components
CDH17	Q12864	3 - Major components of non-EV co-isolated structures	3c: exomere or supermere-enriched components
CLSTN1	O94985	3 - Major components of non-EV co-isolated structures	3c: exomere or supermere-enriched components
CLTC	Q00610	3 - Major components of non-EV co-isolated structures	3c: exomere or supermere-enriched components
CNDP2	Q96KP4	3 - Major components of non-EV co-isolated structures	3c: exomere or supermere-enriched components
CORO1C	Q9ULV4	3 - Major components of non-EV co-isolated structures	3c: exomere or supermere-enriched components
CTSD	P07339	3 - Major components of non-EV co-isolated structures	3c: exomere or supermere-enriched components
EEF1A1	P68104	3 - Major components of non-EV co-isolated structures	3c: exomere or supermere-enriched components
EEF1A2	Q05639	3 - Major components of non-EV co-isolated structures	3c: exomere or supermere-enriched components
EEF1G	P26641	3 - Major components of non-EV co-isolated structures	3c: exomere or supermere-enriched components
EEF2	P13639	3 - Major components of non-EV co-isolated structures	3c: exomere or supermere-enriched components
ENO1	P06733	3 - Major components of non-EV co-isolated structures	3c: exomere or supermere-enriched components
ERP44	Q9BS26	3 - Major components of non-EV co-isolated structures	3c: exomere or supermere-enriched components
EXT1	Q16394	3 - Major components of non-EV co-isolated structures	3c: exomere or supermere-enriched components
EXT2	Q93063	3 - Major components of non-EV co-isolated structures	3c: exomere or supermere-enriched components
FAT4	Q6V0I7	3 - Major components of non-EV co-isolated structures	3c: exomere or supermere-enriched components
FAU	P62861	3 - Major components of non-EV co-isolated structures	3c: exomere or supermere-enriched components
FLNB	O75369	3 - Major components of non-EV co-isolated structures	3c: exomere or supermere-enriched components
GCLC	P48506	3 - Major components of non-EV co-isolated structures	3c: exomere or supermere-enriched components
GPD1	P21695	3 - Major components of non-EV co-isolated structures	3c: exomere or supermere-enriched components
GPI	P06744	3 - Major components of non-EV co-isolated structures	3c: exomere or supermere-enriched components
GSN	P06396	3 - Major components of non-EV co-isolated structures	3c: exomere or supermere-enriched components
HGD	Q93099	3 - Major components of non-EV co-isolated structures	3c: exomere or supermere-enriched components
HMGCS1	Q01581	3 - Major components of non-EV co-isolated structures	3c: exomere or supermere-enriched components
HPD	P32754	3 - Major components of non-EV co-isolated structures	3c: exomere or supermere-enriched components
HSP90AA1	P07900	3 - Major components of non-EV co-isolated structures	3c: exomere or supermere-enriched components
HSP90AB1	P08238	3 - Major components of non-EV co-isolated structures	3c: exomere or supermere-enriched components
HSPA13	P48723	3 - Major components of non-EV co-isolated structures	3c: exomere or supermere-enriched components
HSPA8	P11142	3 - Major components of non-EV co-isolated structures	3c: exomere or supermere-enriched components
IDH1	O75874	3 - Major components of non-EV co-isolated structures	3c: exomere or supermere-enriched components
LDHA	P00338	3 - Major components of non-EV co-isolated structures	3c: exomere or supermere-enriched components
LGALS3BP	Q08380	3 - Major components of non-EV co-isolated structures	3c: exomere or supermere-enriched components
MAT1A	Q00266	3 - Major components of non-EV co-isolated structures	3c: exomere or supermere-enriched components
MET	P08581	3 - Major components of non-EV co-isolated structures	3c: exomere or supermere-enriched components
MTHFD1	P11586	3 - Major components of non-EV co-isolated structures	3c: exomere or supermere-enriched components
MYH9	P35579	3 - Major components of non-EV co-isolated structures	3c: exomere or supermere-enriched components
NPM1	P06748	3 - Major components of non-EV co-isolated structures	3c: exomere or supermere-enriched components
PCSK9	Q8NBP7	3 - Major components of non-EV co-isolated structures	3c: exomere or supermere-enriched components
PEPD	P12955	3 - Major components of non-EV co-isolated structures	3c: exomere or supermere-enriched components
PFKL	P17858	3 - Major components of non-EV co-isolated structures	3c: exomere or supermere-enriched components
PGM1	P36871	3 - Major components of non-EV co-isolated structures	3c: exomere or supermere-enriched components
PKM	P14618	3 - Major components of non-EV co-isolated structures	3c: exomere or supermere-enriched components
PLEC	Q15149	3 - Major components of non-EV co-isolated structures	3c: exomere or supermere-enriched components
POTEE	Q6S8J3	3 - Major components of non-EV co-isolated structures	3c: exomere or supermere-enriched components
PPP2R1A	P30153	3 - Major components of non-EV co-isolated structures	3c: exomere or supermere-enriched components
PSAP	P07602	3 - Major components of non-EV co-isolated structures	3c: exomere or supermere-enriched components
PSMC4	P43686	3 - Major components of non-EV co-isolated structures	3c: exomere or supermere-enriched components
PYGL	P06737	3 - Major components of non-EV co-isolated structures	3c: exomere or supermere-enriched components
RACK1	P63244	3 - Major components of non-EV co-isolated structures	3c: exomere or supermere-enriched components
RPL10	P27635	3 - Major components of non-EV co-isolated structures	3c: exomere or supermere-enriched components
RPL10A	P62906	3 - Major components of non-EV co-isolated structures	3c: exomere or supermere-enriched components
RPL10L	Q96L21	3 - Major components of non-EV co-isolated structures	3c: exomere or supermere-enriched components
RPL11	P62913	3 - Major components of non-EV co-isolated structures	3c: exomere or supermere-enriched components
RPL12	P30050	3 - Major components of non-EV co-isolated structures	3c: exomere or supermere-enriched components
RPL13	P26373	3 - Major components of non-EV co-isolated structures	3c: exomere or supermere-enriched components
RPL13A	P40429	3 - Major components of non-EV co-isolated structures	3c: exomere or supermere-enriched components
RPL13AP3	Q6NVV1	3 - Major components of non-EV co-isolated structures	3c: exomere or supermere-enriched components
RPL14	P50914	3 - Major components of non-EV co-isolated structures	3c: exomere or supermere-enriched components
RPL15	P61313	3 - Major components of non-EV co-isolated structures	3c: exomere or supermere-enriched components
RPL17	P18621	3 - Major components of non-EV co-isolated structures	3c: exomere or supermere-enriched components
RPL18	Q07020	3 - Major components of non-EV co-isolated structures	3c: exomere or supermere-enriched components
RPL18A	Q02543	3 - Major components of non-EV co-isolated structures	3c: exomere or supermere-enriched components
RPL19	P84098	3 - Major components of non-EV co-isolated structures	3c: exomere or supermere-enriched components
RPL21	P46778	3 - Major components of non-EV co-isolated structures	3c: exomere or supermere-enriched components
RPL22	P35268	3 - Major components of non-EV co-isolated structures	3c: exomere or supermere-enriched components
RPL22L1	Q6P5R6	3 - Major components of non-EV co-isolated structures	3c: exomere or supermere-enriched components
RPL23	P62829	3 - Major components of non-EV co-isolated structures	3c: exomere or supermere-enriched components
RPL23A	P62750	3 - Major components of non-EV co-isolated structures	3c: exomere or supermere-enriched components
RPL24	P83731	3 - Major components of non-EV co-isolated structures	3c: exomere or supermere-enriched components
RPL26	P61254	3 - Major components of non-EV co-isolated structures	3c: exomere or supermere-enriched components
RPL26L1	Q9UNX3	3 - Major components of non-EV co-isolated structures	3c: exomere or supermere-enriched components
RPL27	P61353	3 - Major components of non-EV co-isolated structures	3c: exomere or supermere-enriched components
RPL27A	P46776	3 - Major components of non-EV co-isolated structures	3c: exomere or supermere-enriched components
RPL28	P46779	3 - Major components of non-EV co-isolated structures	3c: exomere or supermere-enriched components
RPL29	P47914	3 - Major components of non-EV co-isolated structures	3c: exomere or supermere-enriched components
RPL3	P39023	3 - Major components of non-EV co-isolated structures	3c: exomere or supermere-enriched components
RPL30	P62888	3 - Major components of non-EV co-isolated structures	3c: exomere or supermere-enriched components
RPL31	P62899	3 - Major components of non-EV co-isolated structures	3c: exomere or supermere-enriched components
RPL32	P62910	3 - Major components of non-EV co-isolated structures	3c: exomere or supermere-enriched components
RPL34	P49207	3 - Major components of non-EV co-isolated structures	3c: exomere or supermere-enriched components
RPL35	P42766	3 - Major components of non-EV co-isolated structures	3c: exomere or supermere-enriched components
RPL35A	P18077	3 - Major components of non-EV co-isolated structures	3c: exomere or supermere-enriched components
RPL36	Q9Y3U8	3 - Major components of non-EV co-isolated structures	3c: exomere or supermere-enriched components
RPL36A	P83881	3 - Major components of non-EV co-isolated structures	3c: exomere or supermere-enriched components
RPL36AL	Q969Q0	3 - Major components of non-EV co-isolated structures	3c: exomere or supermere-enriched components
RPL37	P61927	3 - Major components of non-EV co-isolated structures	3c: exomere or supermere-enriched components
RPL37A	P61513	3 - Major components of non-EV co-isolated structures	3c: exomere or supermere-enriched components
RPL37AP8	A6NKH3	3 - Major components of non-EV co-isolated structures	3c: exomere or supermere-enriched components
RPL38	P63173	3 - Major components of non-EV co-isolated structures	3c: exomere or supermere-enriched components
RPL39	P62891	3 - Major components of non-EV co-isolated structures	3c: exomere or supermere-enriched components
RPL39L	Q96EH5	3 - Major components of non-EV co-isolated structures	3c: exomere or supermere-enriched components
RPL39P5	Q59GN2	3 - Major components of non-EV co-isolated structures	3c: exomere or supermere-enriched components
RPL3L	Q92901	3 - Major components of non-EV co-isolated structures	3c: exomere or supermere-enriched components
RPL4	P36578	3 - Major components of non-EV co-isolated structures	3c: exomere or supermere-enriched components
RPL41	P62945	3 - Major components of non-EV co-isolated structures	3c: exomere or supermere-enriched components
RPL5	P46777	3 - Major components of non-EV co-isolated structures	3c: exomere or supermere-enriched components
RPL6	Q02878	3 - Major components of non-EV co-isolated structures	3c: exomere or supermere-enriched components
RPL7	P18124	3 - Major components of non-EV co-isolated structures	3c: exomere or supermere-enriched components
RPL7A	P62424	3 - Major components of non-EV co-isolated structures	3c: exomere or supermere-enriched components
RPL7L1	Q6DKI1	3 - Major components of non-EV co-isolated structures	3c: exomere or supermere-enriched components
RPL8	P62917	3 - Major components of non-EV co-isolated structures	3c: exomere or supermere-enriched components
RPL9	P32969	3 - Major components of non-EV co-isolated structures	3c: exomere or supermere-enriched components
RPLP0	P05388	3 - Major components of non-EV co-isolated structures	3c: exomere or supermere-enriched components
RPLP0P6	Q8NHW5	3 - Major components of non-EV co-isolated structures	3c: exomere or supermere-enriched components
RPLP1	P05386	3 - Major components of non-EV co-isolated structures	3c: exomere or supermere-enriched components
RPLP2	P05387	3 - Major components of non-EV co-isolated structures	3c: exomere or supermere-enriched components
RPS10	P46783	3 - Major components of non-EV co-isolated structures	3c: exomere or supermere-enriched components
RPS10P5	Q9NQ39	3 - Major components of non-EV co-isolated structures	3c: exomere or supermere-enriched components
RPS11	P62280	3 - Major components of non-EV co-isolated structures	3c: exomere or supermere-enriched components
RPS12	P25398	3 - Major components of non-EV co-isolated structures	3c: exomere or supermere-enriched components
RPS13	P62277	3 - Major components of non-EV co-isolated structures	3c: exomere or supermere-enriched components
RPS14	P62263	3 - Major components of non-EV co-isolated structures	3c: exomere or supermere-enriched components
RPS15	P62841	3 - Major components of non-EV co-isolated structures	3c: exomere or supermere-enriched components
RPS15A	P62244	3 - Major components of non-EV co-isolated structures	3c: exomere or supermere-enriched components
RPS16	P62249	3 - Major components of non-EV co-isolated structures	3c: exomere or supermere-enriched components
RPS17	P08708	3 - Major components of non-EV co-isolated structures	3c: exomere or supermere-enriched components
RPS18	P62269	3 - Major components of non-EV co-isolated structures	3c: exomere or supermere-enriched components
RPS19	P39019	3 - Major components of non-EV co-isolated structures	3c: exomere or supermere-enriched components
RPS19BP1	Q86WX3	3 - Major components of non-EV co-isolated structures	3c: exomere or supermere-enriched components
RPS2	P15880	3 - Major components of non-EV co-isolated structures	3c: exomere or supermere-enriched components
RPS20	P60866	3 - Major components of non-EV co-isolated structures	3c: exomere or supermere-enriched components
RPS21	P63220	3 - Major components of non-EV co-isolated structures	3c: exomere or supermere-enriched components
RPS23	P62266	3 - Major components of non-EV co-isolated structures	3c: exomere or supermere-enriched components
RPS24	P62847	3 - Major components of non-EV co-isolated structures	3c: exomere or supermere-enriched components
RPS25	P62851	3 - Major components of non-EV co-isolated structures	3c: exomere or supermere-enriched components
RPS26	P62854	3 - Major components of non-EV co-isolated structures	3c: exomere or supermere-enriched components
RPS26P11	Q5JNZ5	3 - Major components of non-EV co-isolated structures	3c: exomere or supermere-enriched components
RPS27	P42677	3 - Major components of non-EV co-isolated structures	3c: exomere or supermere-enriched components
RPS27A	P62979	3 - Major components of non-EV co-isolated structures	3c: exomere or supermere-enriched components
RPS27L	Q71UM5	3 - Major components of non-EV co-isolated structures	3c: exomere or supermere-enriched components
RPS28	P62857	3 - Major components of non-EV co-isolated structures	3c: exomere or supermere-enriched components
RPS29	P62273	3 - Major components of non-EV co-isolated structures	3c: exomere or supermere-enriched components
RPS3	P23396	3 - Major components of non-EV co-isolated structures	3c: exomere or supermere-enriched components
RPS3A	P61247	3 - Major components of non-EV co-isolated structures	3c: exomere or supermere-enriched components
RPS4X	P62701	3 - Major components of non-EV co-isolated structures	3c: exomere or supermere-enriched components
RPS4Y1	P22090	3 - Major components of non-EV co-isolated structures	3c: exomere or supermere-enriched components
RPS4Y2	Q8TD47	3 - Major components of non-EV co-isolated structures	3c: exomere or supermere-enriched components
RPS5	P46782	3 - Major components of non-EV co-isolated structures	3c: exomere or supermere-enriched components
RPS6	P62753	3 - Major components of non-EV co-isolated structures	3c: exomere or supermere-enriched components
RPS7	P62081	3 - Major components of non-EV co-isolated structures	3c: exomere or supermere-enriched components
RPS8	P62241	3 - Major components of non-EV co-isolated structures	3c: exomere or supermere-enriched components
RPS9	P46781	3 - Major components of non-EV co-isolated structures	3c: exomere or supermere-enriched components
RPSA2	A0A8I5KQE6	3 - Major components of non-EV co-isolated structures	3c: exomere or supermere-enriched components
RRM1	P23921	3 - Major components of non-EV co-isolated structures	3c: exomere or supermere-enriched components
SERPINE1	P05121	3 - Major components of non-EV co-isolated structures	3c: exomere or supermere-enriched components
SERPINH1	P50454	3 - Major components of non-EV co-isolated structures	3c: exomere or supermere-enriched components
SF3A1	Q15459	3 - Major components of non-EV co-isolated structures	3c: exomere or supermere-enriched components
SF3A2	Q15428	3 - Major components of non-EV co-isolated structures	3c: exomere or supermere-enriched components
SF3A3	Q12874	3 - Major components of non-EV co-isolated structures	3c: exomere or supermere-enriched components
SF3B1	O75533	3 - Major components of non-EV co-isolated structures	3c: exomere or supermere-enriched components
SF3B2	Q13435	3 - Major components of non-EV co-isolated structures	3c: exomere or supermere-enriched components
SF3B3	Q15393	3 - Major components of non-EV co-isolated structures	3c: exomere or supermere-enriched components
SF3B4	Q15427	3 - Major components of non-EV co-isolated structures	3c: exomere or supermere-enriched components
SF3B5	Q9BWJ5	3 - Major components of non-EV co-isolated structures	3c: exomere or supermere-enriched components
SNRPA1	P09661	3 - Major components of non-EV co-isolated structures	3c: exomere or supermere-enriched components
SNRPB	P14678	3 - Major components of non-EV co-isolated structures	3c: exomere or supermere-enriched components
SNRPD1	P62314	3 - Major components of non-EV co-isolated structures	3c: exomere or supermere-enriched components
SNRPD2	P62316	3 - Major components of non-EV co-isolated structures	3c: exomere or supermere-enriched components
SNRPD3	P62318	3 - Major components of non-EV co-isolated structures	3c: exomere or supermere-enriched components
SNRPE	P62304	3 - Major components of non-EV co-isolated structures	3c: exomere or supermere-enriched components
SNRPF	P62306	3 - Major components of non-EV co-isolated structures	3c: exomere or supermere-enriched components
SNRPG	P62308	3 - Major components of non-EV co-isolated structures	3c: exomere or supermere-enriched components
SPTAN1	Q13813	3 - Major components of non-EV co-isolated structures	3c: exomere or supermere-enriched components
SPTBN1	Q01082	3 - Major components of non-EV co-isolated structures	3c: exomere or supermere-enriched components
TKT	P29401	3 - Major components of non-EV co-isolated structures	3c: exomere or supermere-enriched components
TLN1	Q9Y490	3 - Major components of non-EV co-isolated structures	3c: exomere or supermere-enriched components
TUBA1B	P68363	3 - Major components of non-EV co-isolated structures	3c: exomere or supermere-enriched components
TUBA1C	Q9BQE3	3 - Major components of non-EV co-isolated structures	3c: exomere or supermere-enriched components
UBA52	P62987	3 - Major components of non-EV co-isolated structures	3c: exomere or supermere-enriched components
UGP2	Q16851	3 - Major components of non-EV co-isolated structures	3c: exomere or supermere-enriched components
VCP	P55072	3 - Major components of non-EV co-isolated structures	3c: exomere or supermere-enriched components
VIM	P08670	3 - Major components of non-EV co-isolated structures	3c: exomere or supermere-enriched components
XPNPEP1	Q9NQW7	3 - Major components of non-EV co-isolated structures	3c: exomere or supermere-enriched components
ASF1B	Q9NVP2	4 - Transmembrane, lipid-bound and soluble proteins associated with intracellular compartments other than endosomes	4a: nuclear proteins
CENPA	P49450	4 - Transmembrane, lipid-bound and soluble proteins associated with intracellular compartments other than endosomes	4a: nuclear proteins
H1-0	P07305	4 - Transmembrane, lipid-bound and soluble proteins associated with intracellular compartments other than endosomes	4a: nuclear proteins
H1-1	Q02539	4 - Transmembrane, lipid-bound and soluble proteins associated with intracellular compartments other than endosomes	4a: nuclear proteins
H1-10	Q92522	4 - Transmembrane, lipid-bound and soluble proteins associated with intracellular compartments other than endosomes	4a: nuclear proteins
H1-5	P16401	4 - Transmembrane, lipid-bound and soluble proteins associated with intracellular compartments other than endosomes	4a: nuclear proteins
H2AC6	Q93077	4 - Transmembrane, lipid-bound and soluble proteins associated with intracellular compartments other than endosomes	4a: nuclear proteins
H2AX	P16104	4 - Transmembrane, lipid-bound and soluble proteins associated with intracellular compartments other than endosomes	4a: nuclear proteins
H2BC1	Q96A08	4 - Transmembrane, lipid-bound and soluble proteins associated with intracellular compartments other than endosomes	4a: nuclear proteins
H2BC11	P06899	4 - Transmembrane, lipid-bound and soluble proteins associated with intracellular compartments other than endosomes	4a: nuclear proteins
H2BC12	O60814	4 - Transmembrane, lipid-bound and soluble proteins associated with intracellular compartments other than endosomes	4a: nuclear proteins
H2BC12L	P57053	4 - Transmembrane, lipid-bound and soluble proteins associated with intracellular compartments other than endosomes	4a: nuclear proteins
H2BC13	Q99880	4 - Transmembrane, lipid-bound and soluble proteins associated with intracellular compartments other than endosomes	4a: nuclear proteins
H2BC14	Q99879	4 - Transmembrane, lipid-bound and soluble proteins associated with intracellular compartments other than endosomes	4a: nuclear proteins
H2BC15	Q99877	4 - Transmembrane, lipid-bound and soluble proteins associated with intracellular compartments other than endosomes	4a: nuclear proteins
H2BC17	P23527	4 - Transmembrane, lipid-bound and soluble proteins associated with intracellular compartments other than endosomes	4a: nuclear proteins
H2BC18	Q5QNW6	4 - Transmembrane, lipid-bound and soluble proteins associated with intracellular compartments other than endosomes	4a: nuclear proteins
H2BC21	Q16778	4 - Transmembrane, lipid-bound and soluble proteins associated with intracellular compartments other than endosomes	4a: nuclear proteins
H2BC26	Q8N257	4 - Transmembrane, lipid-bound and soluble proteins associated with intracellular compartments other than endosomes	4a: nuclear proteins
H2BC3	P33778	4 - Transmembrane, lipid-bound and soluble proteins associated with intracellular compartments other than endosomes	4a: nuclear proteins
H2BC4	P62807	4 - Transmembrane, lipid-bound and soluble proteins associated with intracellular compartments other than endosomes	4a: nuclear proteins
H2BC5	P58876	4 - Transmembrane, lipid-bound and soluble proteins associated with intracellular compartments other than endosomes	4a: nuclear proteins
H2BC9	Q93079	4 - Transmembrane, lipid-bound and soluble proteins associated with intracellular compartments other than endosomes	4a: nuclear proteins
H3-3A	P84243	4 - Transmembrane, lipid-bound and soluble proteins associated with intracellular compartments other than endosomes	4a: nuclear proteins
H3-4	Q16695	4 - Transmembrane, lipid-bound and soluble proteins associated with intracellular compartments other than endosomes	4a: nuclear proteins
H3-5	Q6NXT2	4 - Transmembrane, lipid-bound and soluble proteins associated with intracellular compartments other than endosomes	4a: nuclear proteins
H3-7	Q5TEC6	4 - Transmembrane, lipid-bound and soluble proteins associated with intracellular compartments other than endosomes	4a: nuclear proteins
H3C1	P68431	4 - Transmembrane, lipid-bound and soluble proteins associated with intracellular compartments other than endosomes	4a: nuclear proteins
H3C15	Q71DI3	4 - Transmembrane, lipid-bound and soluble proteins associated with intracellular compartments other than endosomes	4a: nuclear proteins
H3Y1	P0DPK2	4 - Transmembrane, lipid-bound and soluble proteins associated with intracellular compartments other than endosomes	4a: nuclear proteins
H4C1	P62805	4 - Transmembrane, lipid-bound and soluble proteins associated with intracellular compartments other than endosomes	4a: nuclear proteins
LMNA	P02545	4 - Transmembrane, lipid-bound and soluble proteins associated with intracellular compartments other than endosomes	4a: nuclear proteins
LMNB1	P20700	4 - Transmembrane, lipid-bound and soluble proteins associated with intracellular compartments other than endosomes	4a: nuclear proteins
MACROH2A1	O75367	4 - Transmembrane, lipid-bound and soluble proteins associated with intracellular compartments other than endosomes	4a: nuclear proteins
MACROH2A2	Q9P0M6	4 - Transmembrane, lipid-bound and soluble proteins associated with intracellular compartments other than endosomes	4a: nuclear proteins
SLBP	Q14493	4 - Transmembrane, lipid-bound and soluble proteins associated with intracellular compartments other than endosomes	4a: nuclear proteins
H1-2	P16403	4 - Transmembrane, lipid-bound and soluble proteins associated with intracellular compartments other than endosomes	4a: nuclear proteins
H1-3	P16402	4 - Transmembrane, lipid-bound and soluble proteins associated with intracellular compartments other than endosomes	4a: nuclear proteins
H1-4	P10412	4 - Transmembrane, lipid-bound and soluble proteins associated with intracellular compartments other than endosomes	4a: nuclear proteins
H1-6	P22492	4 - Transmembrane, lipid-bound and soluble proteins associated with intracellular compartments other than endosomes	4a: nuclear proteins
H1-7	Q75WM6	4 - Transmembrane, lipid-bound and soluble proteins associated with intracellular compartments other than endosomes	4a: nuclear proteins
H1-8	Q8IZA3	4 - Transmembrane, lipid-bound and soluble proteins associated with intracellular compartments other than endosomes	4a: nuclear proteins
H1-9P	P60008	4 - Transmembrane, lipid-bound and soluble proteins associated with intracellular compartments other than endosomes	4a: nuclear proteins
H2AB1	P0C5Y9	4 - Transmembrane, lipid-bound and soluble proteins associated with intracellular compartments other than endosomes	4a: nuclear proteins
H2AB2	P0C5Z0	4 - Transmembrane, lipid-bound and soluble proteins associated with intracellular compartments other than endosomes	4a: nuclear proteins
H2AC1	Q96QV6	4 - Transmembrane, lipid-bound and soluble proteins associated with intracellular compartments other than endosomes	4a: nuclear proteins
H2AC4	P04908	4 - Transmembrane, lipid-bound and soluble proteins associated with intracellular compartments other than endosomes	4a: nuclear proteins
H2AC7	P20671	4 - Transmembrane, lipid-bound and soluble proteins associated with intracellular compartments other than endosomes	4a: nuclear proteins
H2AC11	P0C0S8	4 - Transmembrane, lipid-bound and soluble proteins associated with intracellular compartments other than endosomes	4a: nuclear proteins
H2AC12	Q96KK5	4 - Transmembrane, lipid-bound and soluble proteins associated with intracellular compartments other than endosomes	4a: nuclear proteins
H2AC14	Q99878	4 - Transmembrane, lipid-bound and soluble proteins associated with intracellular compartments other than endosomes	4a: nuclear proteins
H2AC18	Q6FI13	4 - Transmembrane, lipid-bound and soluble proteins associated with intracellular compartments other than endosomes	4a: nuclear proteins
H2AC20	Q16777	4 - Transmembrane, lipid-bound and soluble proteins associated with intracellular compartments other than endosomes	4a: nuclear proteins
H2AC21	Q8IUE6	4 - Transmembrane, lipid-bound and soluble proteins associated with intracellular compartments other than endosomes	4a: nuclear proteins
H2AJ	Q9BTM1	4 - Transmembrane, lipid-bound and soluble proteins associated with intracellular compartments other than endosomes	4a: nuclear proteins
H2AL3	A0A3B3IU63	4 - Transmembrane, lipid-bound and soluble proteins associated with intracellular compartments other than endosomes	4a: nuclear proteins
H2AP	O75409	4 - Transmembrane, lipid-bound and soluble proteins associated with intracellular compartments other than endosomes	4a: nuclear proteins
H2AC25	Q7L7L0	4 - Transmembrane, lipid-bound and soluble proteins associated with intracellular compartments other than endosomes	4a: nuclear proteins
H2AZ1	P0C0S5	4 - Transmembrane, lipid-bound and soluble proteins associated with intracellular compartments other than endosomes	4a: nuclear proteins
H2AZ2	Q71UI9	4 - Transmembrane, lipid-bound and soluble proteins associated with intracellular compartments other than endosomes	4a: nuclear proteins
H2BC19P	Q6DRA6	4 - Transmembrane, lipid-bound and soluble proteins associated with intracellular compartments other than endosomes	4a: nuclear proteins
H2BC20P	Q6DN03	4 - Transmembrane, lipid-bound and soluble proteins associated with intracellular compartments other than endosomes	4a: nuclear proteins
H2BK1	A0A2R8Y619	4 - Transmembrane, lipid-bound and soluble proteins associated with intracellular compartments other than endosomes	4a: nuclear proteins
H2BW1	Q7Z2G1	4 - Transmembrane, lipid-bound and soluble proteins associated with intracellular compartments other than endosomes	4a: nuclear proteins
H2BW2	P0C1H6	4 - Transmembrane, lipid-bound and soluble proteins associated with intracellular compartments other than endosomes	4a: nuclear proteins
H3Y2	P0DPK5	4 - Transmembrane, lipid-bound and soluble proteins associated with intracellular compartments other than endosomes	4a: nuclear proteins
H4C7	Q99525	4 - Transmembrane, lipid-bound and soluble proteins associated with intracellular compartments other than endosomes	4a: nuclear proteins
ACLY	P53396	4 - Transmembrane, lipid-bound and soluble proteins associated with intracellular compartments other than endosomes	4b: mitochondrial proteins
ALDH1L1	O75891	4 - Transmembrane, lipid-bound and soluble proteins associated with intracellular compartments other than endosomes	4b: mitochondrial proteins
APOO	Q9BUR5	4 - Transmembrane, lipid-bound and soluble proteins associated with intracellular compartments other than endosomes	4b: mitochondrial proteins
APOOL	Q6UXV4	4 - Transmembrane, lipid-bound and soluble proteins associated with intracellular compartments other than endosomes	4b: mitochondrial proteins
AADAT	Q8N5Z0	4 - Transmembrane, lipid-bound and soluble proteins associated with intracellular compartments other than endosomes	4b: mitochondrial proteins
AARS2	Q5JTZ9	4 - Transmembrane, lipid-bound and soluble proteins associated with intracellular compartments other than endosomes	4b: mitochondrial proteins
AASS	Q9UDR5	4 - Transmembrane, lipid-bound and soluble proteins associated with intracellular compartments other than endosomes	4b: mitochondrial proteins
ABAT	P80404	4 - Transmembrane, lipid-bound and soluble proteins associated with intracellular compartments other than endosomes	4b: mitochondrial proteins
ABCA9	Q8IUA7	4 - Transmembrane, lipid-bound and soluble proteins associated with intracellular compartments other than endosomes	4b: mitochondrial proteins
ABCB10	Q9NRK6	4 - Transmembrane, lipid-bound and soluble proteins associated with intracellular compartments other than endosomes	4b: mitochondrial proteins
ABCB6	Q9NP58	4 - Transmembrane, lipid-bound and soluble proteins associated with intracellular compartments other than endosomes	4b: mitochondrial proteins
ABCB7	O75027	4 - Transmembrane, lipid-bound and soluble proteins associated with intracellular compartments other than endosomes	4b: mitochondrial proteins
ABCB8	Q9NUT2	4 - Transmembrane, lipid-bound and soluble proteins associated with intracellular compartments other than endosomes	4b: mitochondrial proteins
ABCD1	P33897	4 - Transmembrane, lipid-bound and soluble proteins associated with intracellular compartments other than endosomes	4b: mitochondrial proteins
ABCD2	Q9UBJ2	4 - Transmembrane, lipid-bound and soluble proteins associated with intracellular compartments other than endosomes	4b: mitochondrial proteins
ABCD3	P28288	4 - Transmembrane, lipid-bound and soluble proteins associated with intracellular compartments other than endosomes	4b: mitochondrial proteins
ABHD10	Q9NUJ1	4 - Transmembrane, lipid-bound and soluble proteins associated with intracellular compartments other than endosomes	4b: mitochondrial proteins
ABHD11	Q8NFV4	4 - Transmembrane, lipid-bound and soluble proteins associated with intracellular compartments other than endosomes	4b: mitochondrial proteins
ACAA1	P09110	4 - Transmembrane, lipid-bound and soluble proteins associated with intracellular compartments other than endosomes	4b: mitochondrial proteins
ACAA2	P42765	4 - Transmembrane, lipid-bound and soluble proteins associated with intracellular compartments other than endosomes	4b: mitochondrial proteins
ACACA	Q13085	4 - Transmembrane, lipid-bound and soluble proteins associated with intracellular compartments other than endosomes	4b: mitochondrial proteins
ACACB	O00763	4 - Transmembrane, lipid-bound and soluble proteins associated with intracellular compartments other than endosomes	4b: mitochondrial proteins
ACAD10	Q6JQN1	4 - Transmembrane, lipid-bound and soluble proteins associated with intracellular compartments other than endosomes	4b: mitochondrial proteins
ACAD11	Q709F0	4 - Transmembrane, lipid-bound and soluble proteins associated with intracellular compartments other than endosomes	4b: mitochondrial proteins
ACAD8	Q9UKU7	4 - Transmembrane, lipid-bound and soluble proteins associated with intracellular compartments other than endosomes	4b: mitochondrial proteins
ACAD9	Q9H845	4 - Transmembrane, lipid-bound and soluble proteins associated with intracellular compartments other than endosomes	4b: mitochondrial proteins
ACADL	P28330	4 - Transmembrane, lipid-bound and soluble proteins associated with intracellular compartments other than endosomes	4b: mitochondrial proteins
ACADM	P11310	4 - Transmembrane, lipid-bound and soluble proteins associated with intracellular compartments other than endosomes	4b: mitochondrial proteins
ACADS	P16219	4 - Transmembrane, lipid-bound and soluble proteins associated with intracellular compartments other than endosomes	4b: mitochondrial proteins
ACADSB	P45954	4 - Transmembrane, lipid-bound and soluble proteins associated with intracellular compartments other than endosomes	4b: mitochondrial proteins
ACADVL	P49748	4 - Transmembrane, lipid-bound and soluble proteins associated with intracellular compartments other than endosomes	4b: mitochondrial proteins
ACAT1	P24752	4 - Transmembrane, lipid-bound and soluble proteins associated with intracellular compartments other than endosomes	4b: mitochondrial proteins
ACCS	Q96QU6	4 - Transmembrane, lipid-bound and soluble proteins associated with intracellular compartments other than endosomes	4b: mitochondrial proteins
C1QBP	Q07021	4 - Transmembrane, lipid-bound and soluble proteins associated with intracellular compartments other than endosomes	4b: mitochondrial proteins
ACO2	Q99798	4 - Transmembrane, lipid-bound and soluble proteins associated with intracellular compartments other than endosomes	4b: mitochondrial proteins
ACOD1	A6NK06	4 - Transmembrane, lipid-bound and soluble proteins associated with intracellular compartments other than endosomes	4b: mitochondrial proteins
ACOT11	Q8WXI4	4 - Transmembrane, lipid-bound and soluble proteins associated with intracellular compartments other than endosomes	4b: mitochondrial proteins
ACOT13	Q9NPJ3	4 - Transmembrane, lipid-bound and soluble proteins associated with intracellular compartments other than endosomes	4b: mitochondrial proteins
ACOT2	P49753	4 - Transmembrane, lipid-bound and soluble proteins associated with intracellular compartments other than endosomes	4b: mitochondrial proteins
ACOT7	O00154	4 - Transmembrane, lipid-bound and soluble proteins associated with intracellular compartments other than endosomes	4b: mitochondrial proteins
ACOT9	Q9Y305	4 - Transmembrane, lipid-bound and soluble proteins associated with intracellular compartments other than endosomes	4b: mitochondrial proteins
ACP6	Q9NPH0	4 - Transmembrane, lipid-bound and soluble proteins associated with intracellular compartments other than endosomes	4b: mitochondrial proteins
ACSF2	Q96CM8	4 - Transmembrane, lipid-bound and soluble proteins associated with intracellular compartments other than endosomes	4b: mitochondrial proteins
ACSF3	Q4G176	4 - Transmembrane, lipid-bound and soluble proteins associated with intracellular compartments other than endosomes	4b: mitochondrial proteins
ACSL1	P33121	4 - Transmembrane, lipid-bound and soluble proteins associated with intracellular compartments other than endosomes	4b: mitochondrial proteins
ACSL6	Q9UKU0	4 - Transmembrane, lipid-bound and soluble proteins associated with intracellular compartments other than endosomes	4b: mitochondrial proteins
ACSM1	Q08AH1	4 - Transmembrane, lipid-bound and soluble proteins associated with intracellular compartments other than endosomes	4b: mitochondrial proteins
ACSM2A	Q08AH3	4 - Transmembrane, lipid-bound and soluble proteins associated with intracellular compartments other than endosomes	4b: mitochondrial proteins
ACSM2B	Q68CK6	4 - Transmembrane, lipid-bound and soluble proteins associated with intracellular compartments other than endosomes	4b: mitochondrial proteins
ACSM3	Q53FZ2	4 - Transmembrane, lipid-bound and soluble proteins associated with intracellular compartments other than endosomes	4b: mitochondrial proteins
ACSM4	P0C7M7	4 - Transmembrane, lipid-bound and soluble proteins associated with intracellular compartments other than endosomes	4b: mitochondrial proteins
ACSM5	Q6NUN0	4 - Transmembrane, lipid-bound and soluble proteins associated with intracellular compartments other than endosomes	4b: mitochondrial proteins
ACSS1	Q9NUB1	4 - Transmembrane, lipid-bound and soluble proteins associated with intracellular compartments other than endosomes	4b: mitochondrial proteins
ACSS3	Q9H6R3	4 - Transmembrane, lipid-bound and soluble proteins associated with intracellular compartments other than endosomes	4b: mitochondrial proteins
ADCK1	Q86TW2	4 - Transmembrane, lipid-bound and soluble proteins associated with intracellular compartments other than endosomes	4b: mitochondrial proteins
ADCK2	Q7Z695	4 - Transmembrane, lipid-bound and soluble proteins associated with intracellular compartments other than endosomes	4b: mitochondrial proteins
ADCK5	Q3MIX3	4 - Transmembrane, lipid-bound and soluble proteins associated with intracellular compartments other than endosomes	4b: mitochondrial proteins
ADCY10	Q96PN6	4 - Transmembrane, lipid-bound and soluble proteins associated with intracellular compartments other than endosomes	4b: mitochondrial proteins
ADHFE1	Q8IWW8	4 - Transmembrane, lipid-bound and soluble proteins associated with intracellular compartments other than endosomes	4b: mitochondrial proteins
AFG1L	Q8WV93	4 - Transmembrane, lipid-bound and soluble proteins associated with intracellular compartments other than endosomes	4b: mitochondrial proteins
AFG3L2	Q9Y4W6	4 - Transmembrane, lipid-bound and soluble proteins associated with intracellular compartments other than endosomes	4b: mitochondrial proteins
AGK	Q53H12	4 - Transmembrane, lipid-bound and soluble proteins associated with intracellular compartments other than endosomes	4b: mitochondrial proteins
AGMAT	Q9BSE5	4 - Transmembrane, lipid-bound and soluble proteins associated with intracellular compartments other than endosomes	4b: mitochondrial proteins
AGPAT4	Q9NRZ5	4 - Transmembrane, lipid-bound and soluble proteins associated with intracellular compartments other than endosomes	4b: mitochondrial proteins
AGPAT5	Q9NUQ2	4 - Transmembrane, lipid-bound and soluble proteins associated with intracellular compartments other than endosomes	4b: mitochondrial proteins
AGXT	P21549	4 - Transmembrane, lipid-bound and soluble proteins associated with intracellular compartments other than endosomes	4b: mitochondrial proteins
AGXT2	Q9BYV1	4 - Transmembrane, lipid-bound and soluble proteins associated with intracellular compartments other than endosomes	4b: mitochondrial proteins
AHCYL1	O43865	4 - Transmembrane, lipid-bound and soluble proteins associated with intracellular compartments other than endosomes	4b: mitochondrial proteins
AIFM1	O95831	4 - Transmembrane, lipid-bound and soluble proteins associated with intracellular compartments other than endosomes	4b: mitochondrial proteins
AIFM2	Q9BRQ8	4 - Transmembrane, lipid-bound and soluble proteins associated with intracellular compartments other than endosomes	4b: mitochondrial proteins
AIFM3	Q96NN9	4 - Transmembrane, lipid-bound and soluble proteins associated with intracellular compartments other than endosomes	4b: mitochondrial proteins
AK2	P54819	4 - Transmembrane, lipid-bound and soluble proteins associated with intracellular compartments other than endosomes	4b: mitochondrial proteins
AK3	Q9UIJ7	4 - Transmembrane, lipid-bound and soluble proteins associated with intracellular compartments other than endosomes	4b: mitochondrial proteins
AK4	P27144	4 - Transmembrane, lipid-bound and soluble proteins associated with intracellular compartments other than endosomes	4b: mitochondrial proteins
AKAP1	Q92667	4 - Transmembrane, lipid-bound and soluble proteins associated with intracellular compartments other than endosomes	4b: mitochondrial proteins
AKAP10	O43572	4 - Transmembrane, lipid-bound and soluble proteins associated with intracellular compartments other than endosomes	4b: mitochondrial proteins
AKR1B10	O60218	4 - Transmembrane, lipid-bound and soluble proteins associated with intracellular compartments other than endosomes	4b: mitochondrial proteins
AKR7A2	O43488	4 - Transmembrane, lipid-bound and soluble proteins associated with intracellular compartments other than endosomes	4b: mitochondrial proteins
ALAS1	P13196	4 - Transmembrane, lipid-bound and soluble proteins associated with intracellular compartments other than endosomes	4b: mitochondrial proteins
ALAS2	P22557	4 - Transmembrane, lipid-bound and soluble proteins associated with intracellular compartments other than endosomes	4b: mitochondrial proteins
ALDH18A1	P54886	4 - Transmembrane, lipid-bound and soluble proteins associated with intracellular compartments other than endosomes	4b: mitochondrial proteins
ALDH1B1	P30837	4 - Transmembrane, lipid-bound and soluble proteins associated with intracellular compartments other than endosomes	4b: mitochondrial proteins
ALDH1L2	Q3SY69	4 - Transmembrane, lipid-bound and soluble proteins associated with intracellular compartments other than endosomes	4b: mitochondrial proteins
ALDH2	P05091	4 - Transmembrane, lipid-bound and soluble proteins associated with intracellular compartments other than endosomes	4b: mitochondrial proteins
ALDH3A2	P51648	4 - Transmembrane, lipid-bound and soluble proteins associated with intracellular compartments other than endosomes	4b: mitochondrial proteins
ALDH4A1	P30038	4 - Transmembrane, lipid-bound and soluble proteins associated with intracellular compartments other than endosomes	4b: mitochondrial proteins
ALDH5A1	P51649	4 - Transmembrane, lipid-bound and soluble proteins associated with intracellular compartments other than endosomes	4b: mitochondrial proteins
ALDH6A1	Q02252	4 - Transmembrane, lipid-bound and soluble proteins associated with intracellular compartments other than endosomes	4b: mitochondrial proteins
ALDH7A1	P49419	4 - Transmembrane, lipid-bound and soluble proteins associated with intracellular compartments other than endosomes	4b: mitochondrial proteins
ALDH9A1	P49189	4 - Transmembrane, lipid-bound and soluble proteins associated with intracellular compartments other than endosomes	4b: mitochondrial proteins
ALKBH1	Q13686	4 - Transmembrane, lipid-bound and soluble proteins associated with intracellular compartments other than endosomes	4b: mitochondrial proteins
ALKBH7	Q9BT30	4 - Transmembrane, lipid-bound and soluble proteins associated with intracellular compartments other than endosomes	4b: mitochondrial proteins
AMACR	Q9UHK6	4 - Transmembrane, lipid-bound and soluble proteins associated with intracellular compartments other than endosomes	4b: mitochondrial proteins
AMT	P48728	4 - Transmembrane, lipid-bound and soluble proteins associated with intracellular compartments other than endosomes	4b: mitochondrial proteins
ANGEL2	Q5VTE6	4 - Transmembrane, lipid-bound and soluble proteins associated with intracellular compartments other than endosomes	4b: mitochondrial proteins
ANTKMT	Q9BQD7	4 - Transmembrane, lipid-bound and soluble proteins associated with intracellular compartments other than endosomes	4b: mitochondrial proteins
APEX1	P27695	4 - Transmembrane, lipid-bound and soluble proteins associated with intracellular compartments other than endosomes	4b: mitochondrial proteins
ARF5	P84085	4 - Transmembrane, lipid-bound and soluble proteins associated with intracellular compartments other than endosomes	4b: mitochondrial proteins
ARG2	P78540	4 - Transmembrane, lipid-bound and soluble proteins associated with intracellular compartments other than endosomes	4b: mitochondrial proteins
ARL2	P36404	4 - Transmembrane, lipid-bound and soluble proteins associated with intracellular compartments other than endosomes	4b: mitochondrial proteins
ARMC10	Q8N2F6	4 - Transmembrane, lipid-bound and soluble proteins associated with intracellular compartments other than endosomes	4b: mitochondrial proteins
ARMCX1	Q9P291	4 - Transmembrane, lipid-bound and soluble proteins associated with intracellular compartments other than endosomes	4b: mitochondrial proteins
ARMCX2	Q7L311	4 - Transmembrane, lipid-bound and soluble proteins associated with intracellular compartments other than endosomes	4b: mitochondrial proteins
ARMCX3	Q9UH62	4 - Transmembrane, lipid-bound and soluble proteins associated with intracellular compartments other than endosomes	4b: mitochondrial proteins
ARMCX6	Q7L4S7	4 - Transmembrane, lipid-bound and soluble proteins associated with intracellular compartments other than endosomes	4b: mitochondrial proteins
ATAD1	Q8NBU5	4 - Transmembrane, lipid-bound and soluble proteins associated with intracellular compartments other than endosomes	4b: mitochondrial proteins
ATAD3A	Q9NVI7	4 - Transmembrane, lipid-bound and soluble proteins associated with intracellular compartments other than endosomes	4b: mitochondrial proteins
ATAD3B	Q5T9A4	4 - Transmembrane, lipid-bound and soluble proteins associated with intracellular compartments other than endosomes	4b: mitochondrial proteins
ATP23	Q9Y6H3	4 - Transmembrane, lipid-bound and soluble proteins associated with intracellular compartments other than endosomes	4b: mitochondrial proteins
ATP5F1A	P25705	4 - Transmembrane, lipid-bound and soluble proteins associated with intracellular compartments other than endosomes	4b: mitochondrial proteins
ATP5F1B	P06576	4 - Transmembrane, lipid-bound and soluble proteins associated with intracellular compartments other than endosomes	4b: mitochondrial proteins
ATP5F1C	P36542	4 - Transmembrane, lipid-bound and soluble proteins associated with intracellular compartments other than endosomes	4b: mitochondrial proteins
ATP5F1D	P30049	4 - Transmembrane, lipid-bound and soluble proteins associated with intracellular compartments other than endosomes	4b: mitochondrial proteins
ATP5F1E	P56381	4 - Transmembrane, lipid-bound and soluble proteins associated with intracellular compartments other than endosomes	4b: mitochondrial proteins
ATP5IF1	Q9UII2	4 - Transmembrane, lipid-bound and soluble proteins associated with intracellular compartments other than endosomes	4b: mitochondrial proteins
ATP5MC1	P05496	4 - Transmembrane, lipid-bound and soluble proteins associated with intracellular compartments other than endosomes	4b: mitochondrial proteins
ATP5MC2	Q06055	4 - Transmembrane, lipid-bound and soluble proteins associated with intracellular compartments other than endosomes	4b: mitochondrial proteins
ATP5MC3	P48201	4 - Transmembrane, lipid-bound and soluble proteins associated with intracellular compartments other than endosomes	4b: mitochondrial proteins
ATP5MD	Q96IX5	4 - Transmembrane, lipid-bound and soluble proteins associated with intracellular compartments other than endosomes	4b: mitochondrial proteins
ATP5ME	P56385	4 - Transmembrane, lipid-bound and soluble proteins associated with intracellular compartments other than endosomes	4b: mitochondrial proteins
ATP5MF	P56134	4 - Transmembrane, lipid-bound and soluble proteins associated with intracellular compartments other than endosomes	4b: mitochondrial proteins
ATP5MF-PTCD1	B4DJ38	4 - Transmembrane, lipid-bound and soluble proteins associated with intracellular compartments other than endosomes	4b: mitochondrial proteins
ATP5MG	O75964	4 - Transmembrane, lipid-bound and soluble proteins associated with intracellular compartments other than endosomes	4b: mitochondrial proteins
ATP5MPL	P56378	4 - Transmembrane, lipid-bound and soluble proteins associated with intracellular compartments other than endosomes	4b: mitochondrial proteins
ATP5PB	P24539	4 - Transmembrane, lipid-bound and soluble proteins associated with intracellular compartments other than endosomes	4b: mitochondrial proteins
ATP5PD	O75947	4 - Transmembrane, lipid-bound and soluble proteins associated with intracellular compartments other than endosomes	4b: mitochondrial proteins
ATP5PF	P18859	4 - Transmembrane, lipid-bound and soluble proteins associated with intracellular compartments other than endosomes	4b: mitochondrial proteins
ATP5PO	P48047	4 - Transmembrane, lipid-bound and soluble proteins associated with intracellular compartments other than endosomes	4b: mitochondrial proteins
ATPAF1	Q5TC12	4 - Transmembrane, lipid-bound and soluble proteins associated with intracellular compartments other than endosomes	4b: mitochondrial proteins
ATPAF2	Q8N5M1	4 - Transmembrane, lipid-bound and soluble proteins associated with intracellular compartments other than endosomes	4b: mitochondrial proteins
ATPSCKMT	Q6P4H8	4 - Transmembrane, lipid-bound and soluble proteins associated with intracellular compartments other than endosomes	4b: mitochondrial proteins
AUH	Q13825	4 - Transmembrane, lipid-bound and soluble proteins associated with intracellular compartments other than endosomes	4b: mitochondrial proteins
AURKAIP1	Q9NWT8	4 - Transmembrane, lipid-bound and soluble proteins associated with intracellular compartments other than endosomes	4b: mitochondrial proteins
BAD	Q92934	4 - Transmembrane, lipid-bound and soluble proteins associated with intracellular compartments other than endosomes	4b: mitochondrial proteins
BAK1	Q16611	4 - Transmembrane, lipid-bound and soluble proteins associated with intracellular compartments other than endosomes	4b: mitochondrial proteins
BAX	Q07812	4 - Transmembrane, lipid-bound and soluble proteins associated with intracellular compartments other than endosomes	4b: mitochondrial proteins
BBC3	Q96PG8	4 - Transmembrane, lipid-bound and soluble proteins associated with intracellular compartments other than endosomes	4b: mitochondrial proteins
BCAT2	O15382	4 - Transmembrane, lipid-bound and soluble proteins associated with intracellular compartments other than endosomes	4b: mitochondrial proteins
BCKDHA	P12694	4 - Transmembrane, lipid-bound and soluble proteins associated with intracellular compartments other than endosomes	4b: mitochondrial proteins
BCKDHB	P21953	4 - Transmembrane, lipid-bound and soluble proteins associated with intracellular compartments other than endosomes	4b: mitochondrial proteins
BCKDK	O14874	4 - Transmembrane, lipid-bound and soluble proteins associated with intracellular compartments other than endosomes	4b: mitochondrial proteins
BCL2	P10415	4 - Transmembrane, lipid-bound and soluble proteins associated with intracellular compartments other than endosomes	4b: mitochondrial proteins
BCL2A1	Q16548	4 - Transmembrane, lipid-bound and soluble proteins associated with intracellular compartments other than endosomes	4b: mitochondrial proteins
BCL2L1	Q07817	4 - Transmembrane, lipid-bound and soluble proteins associated with intracellular compartments other than endosomes	4b: mitochondrial proteins
BCL2L10	Q9HD36	4 - Transmembrane, lipid-bound and soluble proteins associated with intracellular compartments other than endosomes	4b: mitochondrial proteins
BCL2L11	O43521	4 - Transmembrane, lipid-bound and soluble proteins associated with intracellular compartments other than endosomes	4b: mitochondrial proteins
BCL2L13	Q9BXK5	4 - Transmembrane, lipid-bound and soluble proteins associated with intracellular compartments other than endosomes	4b: mitochondrial proteins
BCL2L2	Q92843	4 - Transmembrane, lipid-bound and soluble proteins associated with intracellular compartments other than endosomes	4b: mitochondrial proteins
BCO2	Q9BYV7	4 - Transmembrane, lipid-bound and soluble proteins associated with intracellular compartments other than endosomes	4b: mitochondrial proteins
BCS1L	Q9Y276	4 - Transmembrane, lipid-bound and soluble proteins associated with intracellular compartments other than endosomes	4b: mitochondrial proteins
BDH1	Q02338	4 - Transmembrane, lipid-bound and soluble proteins associated with intracellular compartments other than endosomes	4b: mitochondrial proteins
BID	P55957	4 - Transmembrane, lipid-bound and soluble proteins associated with intracellular compartments other than endosomes	4b: mitochondrial proteins
BIK	Q13323	4 - Transmembrane, lipid-bound and soluble proteins associated with intracellular compartments other than endosomes	4b: mitochondrial proteins
BLOC1S1	P78537	4 - Transmembrane, lipid-bound and soluble proteins associated with intracellular compartments other than endosomes	4b: mitochondrial proteins
BNIP3	Q12983	4 - Transmembrane, lipid-bound and soluble proteins associated with intracellular compartments other than endosomes	4b: mitochondrial proteins
BNIP3L	O60238	4 - Transmembrane, lipid-bound and soluble proteins associated with intracellular compartments other than endosomes	4b: mitochondrial proteins
BOK	Q9UMX3	4 - Transmembrane, lipid-bound and soluble proteins associated with intracellular compartments other than endosomes	4b: mitochondrial proteins
BOLA1	Q9Y3E2	4 - Transmembrane, lipid-bound and soluble proteins associated with intracellular compartments other than endosomes	4b: mitochondrial proteins
BOLA3	Q53S33	4 - Transmembrane, lipid-bound and soluble proteins associated with intracellular compartments other than endosomes	4b: mitochondrial proteins
BPHL	Q86WA6	4 - Transmembrane, lipid-bound and soluble proteins associated with intracellular compartments other than endosomes	4b: mitochondrial proteins
C12orf65	Q9H3J6	4 - Transmembrane, lipid-bound and soluble proteins associated with intracellular compartments other than endosomes	4b: mitochondrial proteins
C15orf48	Q9C002	4 - Transmembrane, lipid-bound and soluble proteins associated with intracellular compartments other than endosomes	4b: mitochondrial proteins
C15orf61	A6NNL5	4 - Transmembrane, lipid-bound and soluble proteins associated with intracellular compartments other than endosomes	4b: mitochondrial proteins
C16orf91	Q4G0I0	4 - Transmembrane, lipid-bound and soluble proteins associated with intracellular compartments other than endosomes	4b: mitochondrial proteins
C2orf69	Q8N8R5	4 - Transmembrane, lipid-bound and soluble proteins associated with intracellular compartments other than endosomes	4b: mitochondrial proteins
C3orf33	Q6P1S2	4 - Transmembrane, lipid-bound and soluble proteins associated with intracellular compartments other than endosomes	4b: mitochondrial proteins
C5orf63	A6NC05	4 - Transmembrane, lipid-bound and soluble proteins associated with intracellular compartments other than endosomes	4b: mitochondrial proteins
C6orf136	Q5SQH8	4 - Transmembrane, lipid-bound and soluble proteins associated with intracellular compartments other than endosomes	4b: mitochondrial proteins
C8orf82	Q6P1X6	4 - Transmembrane, lipid-bound and soluble proteins associated with intracellular compartments other than endosomes	4b: mitochondrial proteins
CA5A	P35218	4 - Transmembrane, lipid-bound and soluble proteins associated with intracellular compartments other than endosomes	4b: mitochondrial proteins
CA5B	Q9Y2D0	4 - Transmembrane, lipid-bound and soluble proteins associated with intracellular compartments other than endosomes	4b: mitochondrial proteins
CARS2	Q9HA77	4 - Transmembrane, lipid-bound and soluble proteins associated with intracellular compartments other than endosomes	4b: mitochondrial proteins
CASP3	P42574	4 - Transmembrane, lipid-bound and soluble proteins associated with intracellular compartments other than endosomes	4b: mitochondrial proteins
CASP8	Q14790	4 - Transmembrane, lipid-bound and soluble proteins associated with intracellular compartments other than endosomes	4b: mitochondrial proteins
CASP9	P55211	4 - Transmembrane, lipid-bound and soluble proteins associated with intracellular compartments other than endosomes	4b: mitochondrial proteins
CAT	P04040	4 - Transmembrane, lipid-bound and soluble proteins associated with intracellular compartments other than endosomes	4b: mitochondrial proteins
CBR3	O75828	4 - Transmembrane, lipid-bound and soluble proteins associated with intracellular compartments other than endosomes	4b: mitochondrial proteins
CBR4	Q8N4T8	4 - Transmembrane, lipid-bound and soluble proteins associated with intracellular compartments other than endosomes	4b: mitochondrial proteins
CCDC127	Q96BQ5	4 - Transmembrane, lipid-bound and soluble proteins associated with intracellular compartments other than endosomes	4b: mitochondrial proteins
CCDC51	Q96ER9	4 - Transmembrane, lipid-bound and soluble proteins associated with intracellular compartments other than endosomes	4b: mitochondrial proteins
CCDC58	Q4VC31	4 - Transmembrane, lipid-bound and soluble proteins associated with intracellular compartments other than endosomes	4b: mitochondrial proteins
CCDC90B	Q9GZT6	4 - Transmembrane, lipid-bound and soluble proteins associated with intracellular compartments other than endosomes	4b: mitochondrial proteins
CDK5RAP1	Q96SZ6	4 - Transmembrane, lipid-bound and soluble proteins associated with intracellular compartments other than endosomes	4b: mitochondrial proteins
CEP89	Q96ST8	4 - Transmembrane, lipid-bound and soluble proteins associated with intracellular compartments other than endosomes	4b: mitochondrial proteins
CHCHD1	Q96BP2	4 - Transmembrane, lipid-bound and soluble proteins associated with intracellular compartments other than endosomes	4b: mitochondrial proteins
CHCHD10	Q8WYQ3	4 - Transmembrane, lipid-bound and soluble proteins associated with intracellular compartments other than endosomes	4b: mitochondrial proteins
CHCHD2	Q9Y6H1	4 - Transmembrane, lipid-bound and soluble proteins associated with intracellular compartments other than endosomes	4b: mitochondrial proteins
CHCHD3	Q9NX63	4 - Transmembrane, lipid-bound and soluble proteins associated with intracellular compartments other than endosomes	4b: mitochondrial proteins
CHCHD4	Q8N4Q1	4 - Transmembrane, lipid-bound and soluble proteins associated with intracellular compartments other than endosomes	4b: mitochondrial proteins
CHCHD5	Q9BSY4	4 - Transmembrane, lipid-bound and soluble proteins associated with intracellular compartments other than endosomes	4b: mitochondrial proteins
CHCHD6	Q9BRQ6	4 - Transmembrane, lipid-bound and soluble proteins associated with intracellular compartments other than endosomes	4b: mitochondrial proteins
CHCHD7	Q9BUK0	4 - Transmembrane, lipid-bound and soluble proteins associated with intracellular compartments other than endosomes	4b: mitochondrial proteins
CHDH	Q8NE62	4 - Transmembrane, lipid-bound and soluble proteins associated with intracellular compartments other than endosomes	4b: mitochondrial proteins
CHPT1	Q8WUD6	4 - Transmembrane, lipid-bound and soluble proteins associated with intracellular compartments other than endosomes	4b: mitochondrial proteins
CISD1	Q9NZ45	4 - Transmembrane, lipid-bound and soluble proteins associated with intracellular compartments other than endosomes	4b: mitochondrial proteins
CISD3	P0C7P0	4 - Transmembrane, lipid-bound and soluble proteins associated with intracellular compartments other than endosomes	4b: mitochondrial proteins
CKMT1A	P12532	4 - Transmembrane, lipid-bound and soluble proteins associated with intracellular compartments other than endosomes	4b: mitochondrial proteins
CKMT1B	P12532	4 - Transmembrane, lipid-bound and soluble proteins associated with intracellular compartments other than endosomes	4b: mitochondrial proteins
CKMT2	P17540	4 - Transmembrane, lipid-bound and soluble proteins associated with intracellular compartments other than endosomes	4b: mitochondrial proteins
CLPB	Q9H078	4 - Transmembrane, lipid-bound and soluble proteins associated with intracellular compartments other than endosomes	4b: mitochondrial proteins
CLPP	Q16740	4 - Transmembrane, lipid-bound and soluble proteins associated with intracellular compartments other than endosomes	4b: mitochondrial proteins
CLPX	O76031	4 - Transmembrane, lipid-bound and soluble proteins associated with intracellular compartments other than endosomes	4b: mitochondrial proteins
CLYBL	Q8N0X4	4 - Transmembrane, lipid-bound and soluble proteins associated with intracellular compartments other than endosomes	4b: mitochondrial proteins
CMC1	Q7Z7K0	4 - Transmembrane, lipid-bound and soluble proteins associated with intracellular compartments other than endosomes	4b: mitochondrial proteins
CMC2	Q9NRP2	4 - Transmembrane, lipid-bound and soluble proteins associated with intracellular compartments other than endosomes	4b: mitochondrial proteins
CMC4	P56277	4 - Transmembrane, lipid-bound and soluble proteins associated with intracellular compartments other than endosomes	4b: mitochondrial proteins
CMPK2	Q5EBM0	4 - Transmembrane, lipid-bound and soluble proteins associated with intracellular compartments other than endosomes	4b: mitochondrial proteins
COA1	Q9GZY4	4 - Transmembrane, lipid-bound and soluble proteins associated with intracellular compartments other than endosomes	4b: mitochondrial proteins
COA3	Q9Y2R0	4 - Transmembrane, lipid-bound and soluble proteins associated with intracellular compartments other than endosomes	4b: mitochondrial proteins
COA4	Q9NYJ1	4 - Transmembrane, lipid-bound and soluble proteins associated with intracellular compartments other than endosomes	4b: mitochondrial proteins
COA5	Q86WW8	4 - Transmembrane, lipid-bound and soluble proteins associated with intracellular compartments other than endosomes	4b: mitochondrial proteins
COA6	Q5JTJ3	4 - Transmembrane, lipid-bound and soluble proteins associated with intracellular compartments other than endosomes	4b: mitochondrial proteins
COA7	Q96BR5	4 - Transmembrane, lipid-bound and soluble proteins associated with intracellular compartments other than endosomes	4b: mitochondrial proteins
COA8	Q96IL0	4 - Transmembrane, lipid-bound and soluble proteins associated with intracellular compartments other than endosomes	4b: mitochondrial proteins
COASY	Q13057	4 - Transmembrane, lipid-bound and soluble proteins associated with intracellular compartments other than endosomes	4b: mitochondrial proteins
COMT	P21964	4 - Transmembrane, lipid-bound and soluble proteins associated with intracellular compartments other than endosomes	4b: mitochondrial proteins
COMTD1	Q86VU5	4 - Transmembrane, lipid-bound and soluble proteins associated with intracellular compartments other than endosomes	4b: mitochondrial proteins
COQ10A	Q96MF6	4 - Transmembrane, lipid-bound and soluble proteins associated with intracellular compartments other than endosomes	4b: mitochondrial proteins
COQ10B	Q9H8M1	4 - Transmembrane, lipid-bound and soluble proteins associated with intracellular compartments other than endosomes	4b: mitochondrial proteins
COQ2	Q96H96	4 - Transmembrane, lipid-bound and soluble proteins associated with intracellular compartments other than endosomes	4b: mitochondrial proteins
COQ3	Q9NZJ6	4 - Transmembrane, lipid-bound and soluble proteins associated with intracellular compartments other than endosomes	4b: mitochondrial proteins
COQ4	Q9Y3A0	4 - Transmembrane, lipid-bound and soluble proteins associated with intracellular compartments other than endosomes	4b: mitochondrial proteins
COQ5	Q5HYK3	4 - Transmembrane, lipid-bound and soluble proteins associated with intracellular compartments other than endosomes	4b: mitochondrial proteins
COQ6	Q9Y2Z9	4 - Transmembrane, lipid-bound and soluble proteins associated with intracellular compartments other than endosomes	4b: mitochondrial proteins
COQ7	Q99807	4 - Transmembrane, lipid-bound and soluble proteins associated with intracellular compartments other than endosomes	4b: mitochondrial proteins
COQ8A	Q8NI60	4 - Transmembrane, lipid-bound and soluble proteins associated with intracellular compartments other than endosomes	4b: mitochondrial proteins
COQ8B	Q96D53	4 - Transmembrane, lipid-bound and soluble proteins associated with intracellular compartments other than endosomes	4b: mitochondrial proteins
COQ9	O75208	4 - Transmembrane, lipid-bound and soluble proteins associated with intracellular compartments other than endosomes	4b: mitochondrial proteins
COX10	Q12887	4 - Transmembrane, lipid-bound and soluble proteins associated with intracellular compartments other than endosomes	4b: mitochondrial proteins
COX11	Q9Y6N1	4 - Transmembrane, lipid-bound and soluble proteins associated with intracellular compartments other than endosomes	4b: mitochondrial proteins
COX14	Q96I36	4 - Transmembrane, lipid-bound and soluble proteins associated with intracellular compartments other than endosomes	4b: mitochondrial proteins
COX15	Q7KZN9	4 - Transmembrane, lipid-bound and soluble proteins associated with intracellular compartments other than endosomes	4b: mitochondrial proteins
COX16	Q9P0S2	4 - Transmembrane, lipid-bound and soluble proteins associated with intracellular compartments other than endosomes	4b: mitochondrial proteins
COX17	Q14061	4 - Transmembrane, lipid-bound and soluble proteins associated with intracellular compartments other than endosomes	4b: mitochondrial proteins
COX18	Q8N8Q8	4 - Transmembrane, lipid-bound and soluble proteins associated with intracellular compartments other than endosomes	4b: mitochondrial proteins
COX19	Q49B96	4 - Transmembrane, lipid-bound and soluble proteins associated with intracellular compartments other than endosomes	4b: mitochondrial proteins
COX20	Q5RI15	4 - Transmembrane, lipid-bound and soluble proteins associated with intracellular compartments other than endosomes	4b: mitochondrial proteins
COX4I1	P13073	4 - Transmembrane, lipid-bound and soluble proteins associated with intracellular compartments other than endosomes	4b: mitochondrial proteins
COX4I2	Q96KJ9	4 - Transmembrane, lipid-bound and soluble proteins associated with intracellular compartments other than endosomes	4b: mitochondrial proteins
COX5A	P20674	4 - Transmembrane, lipid-bound and soluble proteins associated with intracellular compartments other than endosomes	4b: mitochondrial proteins
COX5B	P10606	4 - Transmembrane, lipid-bound and soluble proteins associated with intracellular compartments other than endosomes	4b: mitochondrial proteins
COX6A1	P12074	4 - Transmembrane, lipid-bound and soluble proteins associated with intracellular compartments other than endosomes	4b: mitochondrial proteins
COX6A2	Q02221	4 - Transmembrane, lipid-bound and soluble proteins associated with intracellular compartments other than endosomes	4b: mitochondrial proteins
COX6B1	P14854	4 - Transmembrane, lipid-bound and soluble proteins associated with intracellular compartments other than endosomes	4b: mitochondrial proteins
COX6B2	Q6YFQ2	4 - Transmembrane, lipid-bound and soluble proteins associated with intracellular compartments other than endosomes	4b: mitochondrial proteins
COX6C	P09669	4 - Transmembrane, lipid-bound and soluble proteins associated with intracellular compartments other than endosomes	4b: mitochondrial proteins
COX7A1	P24310	4 - Transmembrane, lipid-bound and soluble proteins associated with intracellular compartments other than endosomes	4b: mitochondrial proteins
COX7A2	P14406	4 - Transmembrane, lipid-bound and soluble proteins associated with intracellular compartments other than endosomes	4b: mitochondrial proteins
COX7A2L	O14548	4 - Transmembrane, lipid-bound and soluble proteins associated with intracellular compartments other than endosomes	4b: mitochondrial proteins
COX7B	P24311	4 - Transmembrane, lipid-bound and soluble proteins associated with intracellular compartments other than endosomes	4b: mitochondrial proteins
COX7B2	Q8TF08	4 - Transmembrane, lipid-bound and soluble proteins associated with intracellular compartments other than endosomes	4b: mitochondrial proteins
COX7C	P15954	4 - Transmembrane, lipid-bound and soluble proteins associated with intracellular compartments other than endosomes	4b: mitochondrial proteins
COX8A	P10176	4 - Transmembrane, lipid-bound and soluble proteins associated with intracellular compartments other than endosomes	4b: mitochondrial proteins
COX8C	Q7Z4L0	4 - Transmembrane, lipid-bound and soluble proteins associated with intracellular compartments other than endosomes	4b: mitochondrial proteins
CPOX	P36551	4 - Transmembrane, lipid-bound and soluble proteins associated with intracellular compartments other than endosomes	4b: mitochondrial proteins
CPS1	P31327	4 - Transmembrane, lipid-bound and soluble proteins associated with intracellular compartments other than endosomes	4b: mitochondrial proteins
CPT1A	P50416	4 - Transmembrane, lipid-bound and soluble proteins associated with intracellular compartments other than endosomes	4b: mitochondrial proteins
CPT1B	Q92523	4 - Transmembrane, lipid-bound and soluble proteins associated with intracellular compartments other than endosomes	4b: mitochondrial proteins
CPT1C	Q8TCG5	4 - Transmembrane, lipid-bound and soluble proteins associated with intracellular compartments other than endosomes	4b: mitochondrial proteins
CPT2	P23786	4 - Transmembrane, lipid-bound and soluble proteins associated with intracellular compartments other than endosomes	4b: mitochondrial proteins
CRAT	P43155	4 - Transmembrane, lipid-bound and soluble proteins associated with intracellular compartments other than endosomes	4b: mitochondrial proteins
CRLS1	Q9UJA2	4 - Transmembrane, lipid-bound and soluble proteins associated with intracellular compartments other than endosomes	4b: mitochondrial proteins
CROT	Q9UKG9	4 - Transmembrane, lipid-bound and soluble proteins associated with intracellular compartments other than endosomes	4b: mitochondrial proteins
CRY1	Q16526	4 - Transmembrane, lipid-bound and soluble proteins associated with intracellular compartments other than endosomes	4b: mitochondrial proteins
CRYZ	Q08257	4 - Transmembrane, lipid-bound and soluble proteins associated with intracellular compartments other than endosomes	4b: mitochondrial proteins
CS	O75390	4 - Transmembrane, lipid-bound and soluble proteins associated with intracellular compartments other than endosomes	4b: mitochondrial proteins
CSKMT	A8MUP2	4 - Transmembrane, lipid-bound and soluble proteins associated with intracellular compartments other than endosomes	4b: mitochondrial proteins
CYB5B	O43169	4 - Transmembrane, lipid-bound and soluble proteins associated with intracellular compartments other than endosomes	4b: mitochondrial proteins
CYB5R3	P00387	4 - Transmembrane, lipid-bound and soluble proteins associated with intracellular compartments other than endosomes	4b: mitochondrial proteins
CYC1	P08574	4 - Transmembrane, lipid-bound and soluble proteins associated with intracellular compartments other than endosomes	4b: mitochondrial proteins
CYCS	P99999	4 - Transmembrane, lipid-bound and soluble proteins associated with intracellular compartments other than endosomes	4b: mitochondrial proteins
CYP11A1	P05108	4 - Transmembrane, lipid-bound and soluble proteins associated with intracellular compartments other than endosomes	4b: mitochondrial proteins
CYP11B1	P15538	4 - Transmembrane, lipid-bound and soluble proteins associated with intracellular compartments other than endosomes	4b: mitochondrial proteins
CYP11B2	P19099	4 - Transmembrane, lipid-bound and soluble proteins associated with intracellular compartments other than endosomes	4b: mitochondrial proteins
CYP24A1	Q07973	4 - Transmembrane, lipid-bound and soluble proteins associated with intracellular compartments other than endosomes	4b: mitochondrial proteins
CYP27A1	Q02318	4 - Transmembrane, lipid-bound and soluble proteins associated with intracellular compartments other than endosomes	4b: mitochondrial proteins
CYP27B1	O15528	4 - Transmembrane, lipid-bound and soluble proteins associated with intracellular compartments other than endosomes	4b: mitochondrial proteins
D2HGDH	Q8N465	4 - Transmembrane, lipid-bound and soluble proteins associated with intracellular compartments other than endosomes	4b: mitochondrial proteins
DAP3	P51398	4 - Transmembrane, lipid-bound and soluble proteins associated with intracellular compartments other than endosomes	4b: mitochondrial proteins
DARS2	Q6PI48	4 - Transmembrane, lipid-bound and soluble proteins associated with intracellular compartments other than endosomes	4b: mitochondrial proteins
DBI	P07108	4 - Transmembrane, lipid-bound and soluble proteins associated with intracellular compartments other than endosomes	4b: mitochondrial proteins
DBT	P11182	4 - Transmembrane, lipid-bound and soluble proteins associated with intracellular compartments other than endosomes	4b: mitochondrial proteins
DCAKD	Q8WVC6	4 - Transmembrane, lipid-bound and soluble proteins associated with intracellular compartments other than endosomes	4b: mitochondrial proteins
DCXR	Q7Z4W1	4 - Transmembrane, lipid-bound and soluble proteins associated with intracellular compartments other than endosomes	4b: mitochondrial proteins
DDX28	Q9NUL7	4 - Transmembrane, lipid-bound and soluble proteins associated with intracellular compartments other than endosomes	4b: mitochondrial proteins
DECR1	Q16698	4 - Transmembrane, lipid-bound and soluble proteins associated with intracellular compartments other than endosomes	4b: mitochondrial proteins
DELE1	Q14154	4 - Transmembrane, lipid-bound and soluble proteins associated with intracellular compartments other than endosomes	4b: mitochondrial proteins
DGLUCY	Q7Z3D6	4 - Transmembrane, lipid-bound and soluble proteins associated with intracellular compartments other than endosomes	4b: mitochondrial proteins
DGUOK	Q16854	4 - Transmembrane, lipid-bound and soluble proteins associated with intracellular compartments other than endosomes	4b: mitochondrial proteins
DHODH	Q02127	4 - Transmembrane, lipid-bound and soluble proteins associated with intracellular compartments other than endosomes	4b: mitochondrial proteins
DHRS1	Q96LJ7	4 - Transmembrane, lipid-bound and soluble proteins associated with intracellular compartments other than endosomes	4b: mitochondrial proteins
DHRS2	Q13268	4 - Transmembrane, lipid-bound and soluble proteins associated with intracellular compartments other than endosomes	4b: mitochondrial proteins
DHRS4	Q9BTZ2	4 - Transmembrane, lipid-bound and soluble proteins associated with intracellular compartments other than endosomes	4b: mitochondrial proteins
DHRS7B	Q6IAN0	4 - Transmembrane, lipid-bound and soluble proteins associated with intracellular compartments other than endosomes	4b: mitochondrial proteins
DHTKD1	Q96HY7	4 - Transmembrane, lipid-bound and soluble proteins associated with intracellular compartments other than endosomes	4b: mitochondrial proteins
DHX30	Q7L2E3	4 - Transmembrane, lipid-bound and soluble proteins associated with intracellular compartments other than endosomes	4b: mitochondrial proteins
DIABLO	Q9NR28	4 - Transmembrane, lipid-bound and soluble proteins associated with intracellular compartments other than endosomes	4b: mitochondrial proteins
DLAT	P10515	4 - Transmembrane, lipid-bound and soluble proteins associated with intracellular compartments other than endosomes	4b: mitochondrial proteins
DLD	P09622	4 - Transmembrane, lipid-bound and soluble proteins associated with intracellular compartments other than endosomes	4b: mitochondrial proteins
DLST	P36957	4 - Transmembrane, lipid-bound and soluble proteins associated with intracellular compartments other than endosomes	4b: mitochondrial proteins
DMAC1	Q96GE9	4 - Transmembrane, lipid-bound and soluble proteins associated with intracellular compartments other than endosomes	4b: mitochondrial proteins
DMAC2	Q9NW81	4 - Transmembrane, lipid-bound and soluble proteins associated with intracellular compartments other than endosomes	4b: mitochondrial proteins
DMAC2L	Q99766	4 - Transmembrane, lipid-bound and soluble proteins associated with intracellular compartments other than endosomes	4b: mitochondrial proteins
DMGDH	Q9UI17	4 - Transmembrane, lipid-bound and soluble proteins associated with intracellular compartments other than endosomes	4b: mitochondrial proteins
DMPK	Q09013	4 - Transmembrane, lipid-bound and soluble proteins associated with intracellular compartments other than endosomes	4b: mitochondrial proteins
DNA2	P51530	4 - Transmembrane, lipid-bound and soluble proteins associated with intracellular compartments other than endosomes	4b: mitochondrial proteins
DNAJA3	Q96EY1	4 - Transmembrane, lipid-bound and soluble proteins associated with intracellular compartments other than endosomes	4b: mitochondrial proteins
DNAJC11	Q9NVH1	4 - Transmembrane, lipid-bound and soluble proteins associated with intracellular compartments other than endosomes	4b: mitochondrial proteins
DNAJC15	Q9Y5T4	4 - Transmembrane, lipid-bound and soluble proteins associated with intracellular compartments other than endosomes	4b: mitochondrial proteins
DNAJC19	Q96DA6	4 - Transmembrane, lipid-bound and soluble proteins associated with intracellular compartments other than endosomes	4b: mitochondrial proteins
DNAJC28	Q9NX36	4 - Transmembrane, lipid-bound and soluble proteins associated with intracellular compartments other than endosomes	4b: mitochondrial proteins
DNAJC30	Q96LL9	4 - Transmembrane, lipid-bound and soluble proteins associated with intracellular compartments other than endosomes	4b: mitochondrial proteins
DNAJC4	Q9NNZ3	4 - Transmembrane, lipid-bound and soluble proteins associated with intracellular compartments other than endosomes	4b: mitochondrial proteins
DNLZ	Q5SXM8	4 - Transmembrane, lipid-bound and soluble proteins associated with intracellular compartments other than endosomes	4b: mitochondrial proteins
DNM1L	O00429	4 - Transmembrane, lipid-bound and soluble proteins associated with intracellular compartments other than endosomes	4b: mitochondrial proteins
DTYMK	P23919	4 - Transmembrane, lipid-bound and soluble proteins associated with intracellular compartments other than endosomes	4b: mitochondrial proteins
DUS2	Q9NX74	4 - Transmembrane, lipid-bound and soluble proteins associated with intracellular compartments other than endosomes	4b: mitochondrial proteins
DUT	P33316	4 - Transmembrane, lipid-bound and soluble proteins associated with intracellular compartments other than endosomes	4b: mitochondrial proteins
EARS2	Q5JPH6	4 - Transmembrane, lipid-bound and soluble proteins associated with intracellular compartments other than endosomes	4b: mitochondrial proteins
ECH1	Q13011	4 - Transmembrane, lipid-bound and soluble proteins associated with intracellular compartments other than endosomes	4b: mitochondrial proteins
ECHDC1	Q9NTX5	4 - Transmembrane, lipid-bound and soluble proteins associated with intracellular compartments other than endosomes	4b: mitochondrial proteins
ECHDC2	Q86YB7	4 - Transmembrane, lipid-bound and soluble proteins associated with intracellular compartments other than endosomes	4b: mitochondrial proteins
ECHDC3	Q96DC8	4 - Transmembrane, lipid-bound and soluble proteins associated with intracellular compartments other than endosomes	4b: mitochondrial proteins
ECHS1	P30084	4 - Transmembrane, lipid-bound and soluble proteins associated with intracellular compartments other than endosomes	4b: mitochondrial proteins
ECI1	P42126	4 - Transmembrane, lipid-bound and soluble proteins associated with intracellular compartments other than endosomes	4b: mitochondrial proteins
ECI2	O75521	4 - Transmembrane, lipid-bound and soluble proteins associated with intracellular compartments other than endosomes	4b: mitochondrial proteins
ECSIT	Q9BQ95	4 - Transmembrane, lipid-bound and soluble proteins associated with intracellular compartments other than endosomes	4b: mitochondrial proteins
EFHD1	Q9BUP0	4 - Transmembrane, lipid-bound and soluble proteins associated with intracellular compartments other than endosomes	4b: mitochondrial proteins
EHHADH	Q08426	4 - Transmembrane, lipid-bound and soluble proteins associated with intracellular compartments other than endosomes	4b: mitochondrial proteins
ELAC2	Q9BQ52	4 - Transmembrane, lipid-bound and soluble proteins associated with intracellular compartments other than endosomes	4b: mitochondrial proteins
ENDOG	Q14249	4 - Transmembrane, lipid-bound and soluble proteins associated with intracellular compartments other than endosomes	4b: mitochondrial proteins
EPHX2	P34913	4 - Transmembrane, lipid-bound and soluble proteins associated with intracellular compartments other than endosomes	4b: mitochondrial proteins
ERAL1	O75616	4 - Transmembrane, lipid-bound and soluble proteins associated with intracellular compartments other than endosomes	4b: mitochondrial proteins
ETFA	P13804	4 - Transmembrane, lipid-bound and soluble proteins associated with intracellular compartments other than endosomes	4b: mitochondrial proteins
ETFB	P38117	4 - Transmembrane, lipid-bound and soluble proteins associated with intracellular compartments other than endosomes	4b: mitochondrial proteins
ETFBKMT	Q8IXQ9	4 - Transmembrane, lipid-bound and soluble proteins associated with intracellular compartments other than endosomes	4b: mitochondrial proteins
ETFDH	Q16134	4 - Transmembrane, lipid-bound and soluble proteins associated with intracellular compartments other than endosomes	4b: mitochondrial proteins
ETFRF1	Q6IPR1	4 - Transmembrane, lipid-bound and soluble proteins associated with intracellular compartments other than endosomes	4b: mitochondrial proteins
ETHE1	O95571	4 - Transmembrane, lipid-bound and soluble proteins associated with intracellular compartments other than endosomes	4b: mitochondrial proteins
EXD2	Q9NVH0	4 - Transmembrane, lipid-bound and soluble proteins associated with intracellular compartments other than endosomes	4b: mitochondrial proteins
EXOG	Q9Y2C4	4 - Transmembrane, lipid-bound and soluble proteins associated with intracellular compartments other than endosomes	4b: mitochondrial proteins
FABP1	P07148	4 - Transmembrane, lipid-bound and soluble proteins associated with intracellular compartments other than endosomes	4b: mitochondrial proteins
FAHD1	Q6P587	4 - Transmembrane, lipid-bound and soluble proteins associated with intracellular compartments other than endosomes	4b: mitochondrial proteins
FAHD2A	Q96GK7	4 - Transmembrane, lipid-bound and soluble proteins associated with intracellular compartments other than endosomes	4b: mitochondrial proteins
FAM136A	Q96C01	4 - Transmembrane, lipid-bound and soluble proteins associated with intracellular compartments other than endosomes	4b: mitochondrial proteins
FAM162A	Q96A26	4 - Transmembrane, lipid-bound and soluble proteins associated with intracellular compartments other than endosomes	4b: mitochondrial proteins
FAM185A	Q8N0U4	4 - Transmembrane, lipid-bound and soluble proteins associated with intracellular compartments other than endosomes	4b: mitochondrial proteins
FAM210A	Q96ND0	4 - Transmembrane, lipid-bound and soluble proteins associated with intracellular compartments other than endosomes	4b: mitochondrial proteins
FAM210B	Q96KR6	4 - Transmembrane, lipid-bound and soluble proteins associated with intracellular compartments other than endosomes	4b: mitochondrial proteins
FARS2	O95363	4 - Transmembrane, lipid-bound and soluble proteins associated with intracellular compartments other than endosomes	4b: mitochondrial proteins
FASTK	Q14296	4 - Transmembrane, lipid-bound and soluble proteins associated with intracellular compartments other than endosomes	4b: mitochondrial proteins
FASTKD1	Q53R41	4 - Transmembrane, lipid-bound and soluble proteins associated with intracellular compartments other than endosomes	4b: mitochondrial proteins
FASTKD2	Q9NYY8	4 - Transmembrane, lipid-bound and soluble proteins associated with intracellular compartments other than endosomes	4b: mitochondrial proteins
FASTKD3	Q14CZ7	4 - Transmembrane, lipid-bound and soluble proteins associated with intracellular compartments other than endosomes	4b: mitochondrial proteins
FASTKD5	Q7L8L6	4 - Transmembrane, lipid-bound and soluble proteins associated with intracellular compartments other than endosomes	4b: mitochondrial proteins
FBXL4	Q9UKA2	4 - Transmembrane, lipid-bound and soluble proteins associated with intracellular compartments other than endosomes	4b: mitochondrial proteins
FDPS	P14324	4 - Transmembrane, lipid-bound and soluble proteins associated with intracellular compartments other than endosomes	4b: mitochondrial proteins
FDX1	P10109	4 - Transmembrane, lipid-bound and soluble proteins associated with intracellular compartments other than endosomes	4b: mitochondrial proteins
FDX2	Q6P4F2	4 - Transmembrane, lipid-bound and soluble proteins associated with intracellular compartments other than endosomes	4b: mitochondrial proteins
FDXR	P22570	4 - Transmembrane, lipid-bound and soluble proteins associated with intracellular compartments other than endosomes	4b: mitochondrial proteins
FECH	P22830	4 - Transmembrane, lipid-bound and soluble proteins associated with intracellular compartments other than endosomes	4b: mitochondrial proteins
FH	P07954	4 - Transmembrane, lipid-bound and soluble proteins associated with intracellular compartments other than endosomes	4b: mitochondrial proteins
FHIT	P49789	4 - Transmembrane, lipid-bound and soluble proteins associated with intracellular compartments other than endosomes	4b: mitochondrial proteins
FIS1	Q9Y3D6	4 - Transmembrane, lipid-bound and soluble proteins associated with intracellular compartments other than endosomes	4b: mitochondrial proteins
FKBP10	Q96AY3	4 - Transmembrane, lipid-bound and soluble proteins associated with intracellular compartments other than endosomes	4b: mitochondrial proteins
FKBP8	Q14318	4 - Transmembrane, lipid-bound and soluble proteins associated with intracellular compartments other than endosomes	4b: mitochondrial proteins
FLAD1	Q8NFF5	4 - Transmembrane, lipid-bound and soluble proteins associated with intracellular compartments other than endosomes	4b: mitochondrial proteins
FOXRED1	Q96CU9	4 - Transmembrane, lipid-bound and soluble proteins associated with intracellular compartments other than endosomes	4b: mitochondrial proteins
FPGS	Q05932	4 - Transmembrane, lipid-bound and soluble proteins associated with intracellular compartments other than endosomes	4b: mitochondrial proteins
FTH1	P02794	4 - Transmembrane, lipid-bound and soluble proteins associated with intracellular compartments other than endosomes	4b: mitochondrial proteins
FTMT	Q8N4E7	4 - Transmembrane, lipid-bound and soluble proteins associated with intracellular compartments other than endosomes	4b: mitochondrial proteins
FUNDC1	Q8IVP5	4 - Transmembrane, lipid-bound and soluble proteins associated with intracellular compartments other than endosomes	4b: mitochondrial proteins
FUNDC2	Q9BWH2	4 - Transmembrane, lipid-bound and soluble proteins associated with intracellular compartments other than endosomes	4b: mitochondrial proteins
FXN	Q16595	4 - Transmembrane, lipid-bound and soluble proteins associated with intracellular compartments other than endosomes	4b: mitochondrial proteins
GADD45GIP1	Q8TAE8	4 - Transmembrane, lipid-bound and soluble proteins associated with intracellular compartments other than endosomes	4b: mitochondrial proteins
GARS1	P41250	4 - Transmembrane, lipid-bound and soluble proteins associated with intracellular compartments other than endosomes	4b: mitochondrial proteins
GATB	O75879	4 - Transmembrane, lipid-bound and soluble proteins associated with intracellular compartments other than endosomes	4b: mitochondrial proteins
GATC	O43716	4 - Transmembrane, lipid-bound and soluble proteins associated with intracellular compartments other than endosomes	4b: mitochondrial proteins
GATD3A	P30042	4 - Transmembrane, lipid-bound and soluble proteins associated with intracellular compartments other than endosomes	4b: mitochondrial proteins
GATM	P50440	4 - Transmembrane, lipid-bound and soluble proteins associated with intracellular compartments other than endosomes	4b: mitochondrial proteins
GCAT	O75600	4 - Transmembrane, lipid-bound and soluble proteins associated with intracellular compartments other than endosomes	4b: mitochondrial proteins
GCDH	Q92947	4 - Transmembrane, lipid-bound and soluble proteins associated with intracellular compartments other than endosomes	4b: mitochondrial proteins
GCSH	P23434	4 - Transmembrane, lipid-bound and soluble proteins associated with intracellular compartments other than endosomes	4b: mitochondrial proteins
GDAP1	Q8TB36	4 - Transmembrane, lipid-bound and soluble proteins associated with intracellular compartments other than endosomes	4b: mitochondrial proteins
GFER	P55789	4 - Transmembrane, lipid-bound and soluble proteins associated with intracellular compartments other than endosomes	4b: mitochondrial proteins
GFM1	Q96RP9	4 - Transmembrane, lipid-bound and soluble proteins associated with intracellular compartments other than endosomes	4b: mitochondrial proteins
GFM2	Q969S9	4 - Transmembrane, lipid-bound and soluble proteins associated with intracellular compartments other than endosomes	4b: mitochondrial proteins
GHITM	Q9H3K2	4 - Transmembrane, lipid-bound and soluble proteins associated with intracellular compartments other than endosomes	4b: mitochondrial proteins
GLDC	P23378	4 - Transmembrane, lipid-bound and soluble proteins associated with intracellular compartments other than endosomes	4b: mitochondrial proteins
GLOD4	Q9HC38	4 - Transmembrane, lipid-bound and soluble proteins associated with intracellular compartments other than endosomes	4b: mitochondrial proteins
GLRX2	Q9NS18	4 - Transmembrane, lipid-bound and soluble proteins associated with intracellular compartments other than endosomes	4b: mitochondrial proteins
GLRX5	Q86SX6	4 - Transmembrane, lipid-bound and soluble proteins associated with intracellular compartments other than endosomes	4b: mitochondrial proteins
GLS	O94925	4 - Transmembrane, lipid-bound and soluble proteins associated with intracellular compartments other than endosomes	4b: mitochondrial proteins
GLS2	Q9UI32	4 - Transmembrane, lipid-bound and soluble proteins associated with intracellular compartments other than endosomes	4b: mitochondrial proteins
GLUD1	P00367	4 - Transmembrane, lipid-bound and soluble proteins associated with intracellular compartments other than endosomes	4b: mitochondrial proteins
GLUD2	P49448	4 - Transmembrane, lipid-bound and soluble proteins associated with intracellular compartments other than endosomes	4b: mitochondrial proteins
GLYAT	Q6IB77	4 - Transmembrane, lipid-bound and soluble proteins associated with intracellular compartments other than endosomes	4b: mitochondrial proteins
GLYCTK	Q8IVS8	4 - Transmembrane, lipid-bound and soluble proteins associated with intracellular compartments other than endosomes	4b: mitochondrial proteins
GOLPH3	Q9H4A6	4 - Transmembrane, lipid-bound and soluble proteins associated with intracellular compartments other than endosomes	4b: mitochondrial proteins
GOT2	P00505	4 - Transmembrane, lipid-bound and soluble proteins associated with intracellular compartments other than endosomes	4b: mitochondrial proteins
GPAM	Q9HCL2	4 - Transmembrane, lipid-bound and soluble proteins associated with intracellular compartments other than endosomes	4b: mitochondrial proteins
GPAT2	Q6NUI2	4 - Transmembrane, lipid-bound and soluble proteins associated with intracellular compartments other than endosomes	4b: mitochondrial proteins
GPD2	P43304	4 - Transmembrane, lipid-bound and soluble proteins associated with intracellular compartments other than endosomes	4b: mitochondrial proteins
GPT2	Q8TD30	4 - Transmembrane, lipid-bound and soluble proteins associated with intracellular compartments other than endosomes	4b: mitochondrial proteins
GPX1	P07203	4 - Transmembrane, lipid-bound and soluble proteins associated with intracellular compartments other than endosomes	4b: mitochondrial proteins
GPX4	P36969	4 - Transmembrane, lipid-bound and soluble proteins associated with intracellular compartments other than endosomes	4b: mitochondrial proteins
GRHPR	Q9UBQ7	4 - Transmembrane, lipid-bound and soluble proteins associated with intracellular compartments other than endosomes	4b: mitochondrial proteins
GRPEL1	Q9HAV7	4 - Transmembrane, lipid-bound and soluble proteins associated with intracellular compartments other than endosomes	4b: mitochondrial proteins
GRPEL2	Q8TAA5	4 - Transmembrane, lipid-bound and soluble proteins associated with intracellular compartments other than endosomes	4b: mitochondrial proteins
GRSF1	Q12849	4 - Transmembrane, lipid-bound and soluble proteins associated with intracellular compartments other than endosomes	4b: mitochondrial proteins
GSR	P00390	4 - Transmembrane, lipid-bound and soluble proteins associated with intracellular compartments other than endosomes	4b: mitochondrial proteins
GSTK1	Q9Y2Q3	4 - Transmembrane, lipid-bound and soluble proteins associated with intracellular compartments other than endosomes	4b: mitochondrial proteins
GSTZ1	O43708	4 - Transmembrane, lipid-bound and soluble proteins associated with intracellular compartments other than endosomes	4b: mitochondrial proteins
GTPBP10	A4D1E9	4 - Transmembrane, lipid-bound and soluble proteins associated with intracellular compartments other than endosomes	4b: mitochondrial proteins
GTPBP3	Q969Y2	4 - Transmembrane, lipid-bound and soluble proteins associated with intracellular compartments other than endosomes	4b: mitochondrial proteins
GTPBP6	O43824	4 - Transmembrane, lipid-bound and soluble proteins associated with intracellular compartments other than endosomes	4b: mitochondrial proteins
GUF1	Q8N442	4 - Transmembrane, lipid-bound and soluble proteins associated with intracellular compartments other than endosomes	4b: mitochondrial proteins
GUK1	Q16774	4 - Transmembrane, lipid-bound and soluble proteins associated with intracellular compartments other than endosomes	4b: mitochondrial proteins
HADH	Q16836	4 - Transmembrane, lipid-bound and soluble proteins associated with intracellular compartments other than endosomes	4b: mitochondrial proteins
HADHA	P40939	4 - Transmembrane, lipid-bound and soluble proteins associated with intracellular compartments other than endosomes	4b: mitochondrial proteins
HADHB	P55084	4 - Transmembrane, lipid-bound and soluble proteins associated with intracellular compartments other than endosomes	4b: mitochondrial proteins
HAGH	Q16775	4 - Transmembrane, lipid-bound and soluble proteins associated with intracellular compartments other than endosomes	4b: mitochondrial proteins
HAO2	Q9NYQ3	4 - Transmembrane, lipid-bound and soluble proteins associated with intracellular compartments other than endosomes	4b: mitochondrial proteins
HARS2	P49590	4 - Transmembrane, lipid-bound and soluble proteins associated with intracellular compartments other than endosomes	4b: mitochondrial proteins
HCCS	P53701	4 - Transmembrane, lipid-bound and soluble proteins associated with intracellular compartments other than endosomes	4b: mitochondrial proteins
HDHD3	Q9BSH5	4 - Transmembrane, lipid-bound and soluble proteins associated with intracellular compartments other than endosomes	4b: mitochondrial proteins
HDHD5	Q9BXW7	4 - Transmembrane, lipid-bound and soluble proteins associated with intracellular compartments other than endosomes	4b: mitochondrial proteins
HEBP1	Q9NRV9	4 - Transmembrane, lipid-bound and soluble proteins associated with intracellular compartments other than endosomes	4b: mitochondrial proteins
HEMK1	Q9Y5R4	4 - Transmembrane, lipid-bound and soluble proteins associated with intracellular compartments other than endosomes	4b: mitochondrial proteins
HIBADH	P31937	4 - Transmembrane, lipid-bound and soluble proteins associated with intracellular compartments other than endosomes	4b: mitochondrial proteins
HIBCH	Q6NVY1	4 - Transmembrane, lipid-bound and soluble proteins associated with intracellular compartments other than endosomes	4b: mitochondrial proteins
HIGD1A	Q9Y241	4 - Transmembrane, lipid-bound and soluble proteins associated with intracellular compartments other than endosomes	4b: mitochondrial proteins
HIGD2A	Q9BW72	4 - Transmembrane, lipid-bound and soluble proteins associated with intracellular compartments other than endosomes	4b: mitochondrial proteins
HINT1	P49773	4 - Transmembrane, lipid-bound and soluble proteins associated with intracellular compartments other than endosomes	4b: mitochondrial proteins
HINT2	Q9BX68	4 - Transmembrane, lipid-bound and soluble proteins associated with intracellular compartments other than endosomes	4b: mitochondrial proteins
HINT3	Q9NQE9	4 - Transmembrane, lipid-bound and soluble proteins associated with intracellular compartments other than endosomes	4b: mitochondrial proteins
HMGCL	P35914	4 - Transmembrane, lipid-bound and soluble proteins associated with intracellular compartments other than endosomes	4b: mitochondrial proteins
HMGCS2	P54868	4 - Transmembrane, lipid-bound and soluble proteins associated with intracellular compartments other than endosomes	4b: mitochondrial proteins
HOGA1	Q86XE5	4 - Transmembrane, lipid-bound and soluble proteins associated with intracellular compartments other than endosomes	4b: mitochondrial proteins
HPDL	Q96IR7	4 - Transmembrane, lipid-bound and soluble proteins associated with intracellular compartments other than endosomes	4b: mitochondrial proteins
HSCB	Q8IWL3	4 - Transmembrane, lipid-bound and soluble proteins associated with intracellular compartments other than endosomes	4b: mitochondrial proteins
HSD17B10	Q99714	4 - Transmembrane, lipid-bound and soluble proteins associated with intracellular compartments other than endosomes	4b: mitochondrial proteins
HSD17B4	P51659	4 - Transmembrane, lipid-bound and soluble proteins associated with intracellular compartments other than endosomes	4b: mitochondrial proteins
HSD17B8	Q92506	4 - Transmembrane, lipid-bound and soluble proteins associated with intracellular compartments other than endosomes	4b: mitochondrial proteins
HSDL1	Q3SXM5	4 - Transmembrane, lipid-bound and soluble proteins associated with intracellular compartments other than endosomes	4b: mitochondrial proteins
HSDL2	Q6YN16	4 - Transmembrane, lipid-bound and soluble proteins associated with intracellular compartments other than endosomes	4b: mitochondrial proteins
HSPA9	P38646	4 - Transmembrane, lipid-bound and soluble proteins associated with intracellular compartments other than endosomes	4b: mitochondrial proteins
HSPD1	P10809	4 - Transmembrane, lipid-bound and soluble proteins associated with intracellular compartments other than endosomes	4b: mitochondrial proteins
HSPE1	P61604	4 - Transmembrane, lipid-bound and soluble proteins associated with intracellular compartments other than endosomes	4b: mitochondrial proteins
HTATIP2	Q9BUP3	4 - Transmembrane, lipid-bound and soluble proteins associated with intracellular compartments other than endosomes	4b: mitochondrial proteins
HTD2	P86397	4 - Transmembrane, lipid-bound and soluble proteins associated with intracellular compartments other than endosomes	4b: mitochondrial proteins
HTRA2	O43464	4 - Transmembrane, lipid-bound and soluble proteins associated with intracellular compartments other than endosomes	4b: mitochondrial proteins
IARS2	Q9NSE4	4 - Transmembrane, lipid-bound and soluble proteins associated with intracellular compartments other than endosomes	4b: mitochondrial proteins
IBA57	Q5T440	4 - Transmembrane, lipid-bound and soluble proteins associated with intracellular compartments other than endosomes	4b: mitochondrial proteins
IDE	P14735	4 - Transmembrane, lipid-bound and soluble proteins associated with intracellular compartments other than endosomes	4b: mitochondrial proteins
IDH2	P48735	4 - Transmembrane, lipid-bound and soluble proteins associated with intracellular compartments other than endosomes	4b: mitochondrial proteins
IDH3A	P50213	4 - Transmembrane, lipid-bound and soluble proteins associated with intracellular compartments other than endosomes	4b: mitochondrial proteins
IDH3B	O43837	4 - Transmembrane, lipid-bound and soluble proteins associated with intracellular compartments other than endosomes	4b: mitochondrial proteins
IDH3G	P51553	4 - Transmembrane, lipid-bound and soluble proteins associated with intracellular compartments other than endosomes	4b: mitochondrial proteins
IDI1	Q13907	4 - Transmembrane, lipid-bound and soluble proteins associated with intracellular compartments other than endosomes	4b: mitochondrial proteins
IFI27	P40305	4 - Transmembrane, lipid-bound and soluble proteins associated with intracellular compartments other than endosomes	4b: mitochondrial proteins
IMMP1L	Q96LU5	4 - Transmembrane, lipid-bound and soluble proteins associated with intracellular compartments other than endosomes	4b: mitochondrial proteins
IMMP2L	Q96T52	4 - Transmembrane, lipid-bound and soluble proteins associated with intracellular compartments other than endosomes	4b: mitochondrial proteins
IMMT	Q16891	4 - Transmembrane, lipid-bound and soluble proteins associated with intracellular compartments other than endosomes	4b: mitochondrial proteins
ISCA1	Q9BUE6	4 - Transmembrane, lipid-bound and soluble proteins associated with intracellular compartments other than endosomes	4b: mitochondrial proteins
ISCA2	Q86U28	4 - Transmembrane, lipid-bound and soluble proteins associated with intracellular compartments other than endosomes	4b: mitochondrial proteins
ISCU	Q9H1K1	4 - Transmembrane, lipid-bound and soluble proteins associated with intracellular compartments other than endosomes	4b: mitochondrial proteins
ISOC2	Q96AB3	4 - Transmembrane, lipid-bound and soluble proteins associated with intracellular compartments other than endosomes	4b: mitochondrial proteins
IVD	P26440	4 - Transmembrane, lipid-bound and soluble proteins associated with intracellular compartments other than endosomes	4b: mitochondrial proteins
KARS1	Q15046	4 - Transmembrane, lipid-bound and soluble proteins associated with intracellular compartments other than endosomes	4b: mitochondrial proteins
KMO	O15229	4 - Transmembrane, lipid-bound and soluble proteins associated with intracellular compartments other than endosomes	4b: mitochondrial proteins
KYAT3	Q6YP21	4 - Transmembrane, lipid-bound and soluble proteins associated with intracellular compartments other than endosomes	4b: mitochondrial proteins
L2HGDH	Q9H9P8	4 - Transmembrane, lipid-bound and soluble proteins associated with intracellular compartments other than endosomes	4b: mitochondrial proteins
LACTB	P83111	4 - Transmembrane, lipid-bound and soluble proteins associated with intracellular compartments other than endosomes	4b: mitochondrial proteins
LACTB2	Q53H82	4 - Transmembrane, lipid-bound and soluble proteins associated with intracellular compartments other than endosomes	4b: mitochondrial proteins
LAP3	P28838	4 - Transmembrane, lipid-bound and soluble proteins associated with intracellular compartments other than endosomes	4b: mitochondrial proteins
LARS2	Q15031	4 - Transmembrane, lipid-bound and soluble proteins associated with intracellular compartments other than endosomes	4b: mitochondrial proteins
LDHAL6B	Q9BYZ2	4 - Transmembrane, lipid-bound and soluble proteins associated with intracellular compartments other than endosomes	4b: mitochondrial proteins
FASN	P49327	4 - Transmembrane, lipid-bound and soluble proteins associated with intracellular compartments other than endosomes	4b: mitochondrial proteins
LDHD	Q86WU2	4 - Transmembrane, lipid-bound and soluble proteins associated with intracellular compartments other than endosomes	4b: mitochondrial proteins
LETM1	O95202	4 - Transmembrane, lipid-bound and soluble proteins associated with intracellular compartments other than endosomes	4b: mitochondrial proteins
LETM2	Q2VYF4	4 - Transmembrane, lipid-bound and soluble proteins associated with intracellular compartments other than endosomes	4b: mitochondrial proteins
LETMD1	Q6P1Q0	4 - Transmembrane, lipid-bound and soluble proteins associated with intracellular compartments other than endosomes	4b: mitochondrial proteins
LIAS	O43766	4 - Transmembrane, lipid-bound and soluble proteins associated with intracellular compartments other than endosomes	4b: mitochondrial proteins
LIG3	P49916	4 - Transmembrane, lipid-bound and soluble proteins associated with intracellular compartments other than endosomes	4b: mitochondrial proteins
LIPT1	Q9Y234	4 - Transmembrane, lipid-bound and soluble proteins associated with intracellular compartments other than endosomes	4b: mitochondrial proteins
LIPT2	A6NK58	4 - Transmembrane, lipid-bound and soluble proteins associated with intracellular compartments other than endosomes	4b: mitochondrial proteins
LONP1	P36776	4 - Transmembrane, lipid-bound and soluble proteins associated with intracellular compartments other than endosomes	4b: mitochondrial proteins
LRPPRC	P42704	4 - Transmembrane, lipid-bound and soluble proteins associated with intracellular compartments other than endosomes	4b: mitochondrial proteins
LYPLA1	O75608	4 - Transmembrane, lipid-bound and soluble proteins associated with intracellular compartments other than endosomes	4b: mitochondrial proteins
LYPLAL1	Q5VWZ2	4 - Transmembrane, lipid-bound and soluble proteins associated with intracellular compartments other than endosomes	4b: mitochondrial proteins
LYRM1	O43325	4 - Transmembrane, lipid-bound and soluble proteins associated with intracellular compartments other than endosomes	4b: mitochondrial proteins
LYRM2	Q9NU23	4 - Transmembrane, lipid-bound and soluble proteins associated with intracellular compartments other than endosomes	4b: mitochondrial proteins
LYRM4	Q9HD34	4 - Transmembrane, lipid-bound and soluble proteins associated with intracellular compartments other than endosomes	4b: mitochondrial proteins
LYRM7	Q5U5X0	4 - Transmembrane, lipid-bound and soluble proteins associated with intracellular compartments other than endosomes	4b: mitochondrial proteins
LYRM9	A8MSI8	4 - Transmembrane, lipid-bound and soluble proteins associated with intracellular compartments other than endosomes	4b: mitochondrial proteins
MACROD1	Q9BQ69	4 - Transmembrane, lipid-bound and soluble proteins associated with intracellular compartments other than endosomes	4b: mitochondrial proteins
MAIP1	Q8WWC4	4 - Transmembrane, lipid-bound and soluble proteins associated with intracellular compartments other than endosomes	4b: mitochondrial proteins
MALSU1	Q96EH3	4 - Transmembrane, lipid-bound and soluble proteins associated with intracellular compartments other than endosomes	4b: mitochondrial proteins
MAOA	P21397	4 - Transmembrane, lipid-bound and soluble proteins associated with intracellular compartments other than endosomes	4b: mitochondrial proteins
MAOB	P27338	4 - Transmembrane, lipid-bound and soluble proteins associated with intracellular compartments other than endosomes	4b: mitochondrial proteins
MARCHF5	Q9NX47	4 - Transmembrane, lipid-bound and soluble proteins associated with intracellular compartments other than endosomes	4b: mitochondrial proteins
MARS2	Q96GW9	4 - Transmembrane, lipid-bound and soluble proteins associated with intracellular compartments other than endosomes	4b: mitochondrial proteins
MAVS	Q7Z434	4 - Transmembrane, lipid-bound and soluble proteins associated with intracellular compartments other than endosomes	4b: mitochondrial proteins
MCAT	Q8IVS2	4 - Transmembrane, lipid-bound and soluble proteins associated with intracellular compartments other than endosomes	4b: mitochondrial proteins
MCCC1	Q96RQ3	4 - Transmembrane, lipid-bound and soluble proteins associated with intracellular compartments other than endosomes	4b: mitochondrial proteins
MCCC2	Q9HCC0	4 - Transmembrane, lipid-bound and soluble proteins associated with intracellular compartments other than endosomes	4b: mitochondrial proteins
MCCD1	P59942	4 - Transmembrane, lipid-bound and soluble proteins associated with intracellular compartments other than endosomes	4b: mitochondrial proteins
MCEE	Q96PE7	4 - Transmembrane, lipid-bound and soluble proteins associated with intracellular compartments other than endosomes	4b: mitochondrial proteins
MCL1	Q07820	4 - Transmembrane, lipid-bound and soluble proteins associated with intracellular compartments other than endosomes	4b: mitochondrial proteins
MCRIP2	Q9BUT9	4 - Transmembrane, lipid-bound and soluble proteins associated with intracellular compartments other than endosomes	4b: mitochondrial proteins
MCU	Q8NE86	4 - Transmembrane, lipid-bound and soluble proteins associated with intracellular compartments other than endosomes	4b: mitochondrial proteins
MCUB	Q9NWR8	4 - Transmembrane, lipid-bound and soluble proteins associated with intracellular compartments other than endosomes	4b: mitochondrial proteins
MCUR1	Q96AQ8	4 - Transmembrane, lipid-bound and soluble proteins associated with intracellular compartments other than endosomes	4b: mitochondrial proteins
MDH2	P40926	4 - Transmembrane, lipid-bound and soluble proteins associated with intracellular compartments other than endosomes	4b: mitochondrial proteins
ME2	P23368	4 - Transmembrane, lipid-bound and soluble proteins associated with intracellular compartments other than endosomes	4b: mitochondrial proteins
ME3	Q16798	4 - Transmembrane, lipid-bound and soluble proteins associated with intracellular compartments other than endosomes	4b: mitochondrial proteins
MECR	Q9BV79	4 - Transmembrane, lipid-bound and soluble proteins associated with intracellular compartments other than endosomes	4b: mitochondrial proteins
METAP1D	Q6UB28	4 - Transmembrane, lipid-bound and soluble proteins associated with intracellular compartments other than endosomes	4b: mitochondrial proteins
METTL15	A6NJ78	4 - Transmembrane, lipid-bound and soluble proteins associated with intracellular compartments other than endosomes	4b: mitochondrial proteins
METTL17	Q9H7H0	4 - Transmembrane, lipid-bound and soluble proteins associated with intracellular compartments other than endosomes	4b: mitochondrial proteins
METTL4	Q8N3J2	4 - Transmembrane, lipid-bound and soluble proteins associated with intracellular compartments other than endosomes	4b: mitochondrial proteins
METTL5	Q9NRN9	4 - Transmembrane, lipid-bound and soluble proteins associated with intracellular compartments other than endosomes	4b: mitochondrial proteins
METTL8	Q9H825	4 - Transmembrane, lipid-bound and soluble proteins associated with intracellular compartments other than endosomes	4b: mitochondrial proteins
MFF	Q9GZY8	4 - Transmembrane, lipid-bound and soluble proteins associated with intracellular compartments other than endosomes	4b: mitochondrial proteins
MFN1	Q8IWA4	4 - Transmembrane, lipid-bound and soluble proteins associated with intracellular compartments other than endosomes	4b: mitochondrial proteins
MFN2	O95140	4 - Transmembrane, lipid-bound and soluble proteins associated with intracellular compartments other than endosomes	4b: mitochondrial proteins
MGARP	Q8TDB4	4 - Transmembrane, lipid-bound and soluble proteins associated with intracellular compartments other than endosomes	4b: mitochondrial proteins
MGME1	Q9BQP7	4 - Transmembrane, lipid-bound and soluble proteins associated with intracellular compartments other than endosomes	4b: mitochondrial proteins
MGST1	P10620	4 - Transmembrane, lipid-bound and soluble proteins associated with intracellular compartments other than endosomes	4b: mitochondrial proteins
MGST3	O14880	4 - Transmembrane, lipid-bound and soluble proteins associated with intracellular compartments other than endosomes	4b: mitochondrial proteins
MICOS10	Q5TGZ0	4 - Transmembrane, lipid-bound and soluble proteins associated with intracellular compartments other than endosomes	4b: mitochondrial proteins
MICOS13	Q5XKP0	4 - Transmembrane, lipid-bound and soluble proteins associated with intracellular compartments other than endosomes	4b: mitochondrial proteins
MICU1	Q9BPX6	4 - Transmembrane, lipid-bound and soluble proteins associated with intracellular compartments other than endosomes	4b: mitochondrial proteins
MICU2	Q8IYU8	4 - Transmembrane, lipid-bound and soluble proteins associated with intracellular compartments other than endosomes	4b: mitochondrial proteins
MICU3	Q86XE3	4 - Transmembrane, lipid-bound and soluble proteins associated with intracellular compartments other than endosomes	4b: mitochondrial proteins
MIEF1	Q9NQG6	4 - Transmembrane, lipid-bound and soluble proteins associated with intracellular compartments other than endosomes	4b: mitochondrial proteins
MIEF2	Q96C03	4 - Transmembrane, lipid-bound and soluble proteins associated with intracellular compartments other than endosomes	4b: mitochondrial proteins
MIGA1	Q8NAN2	4 - Transmembrane, lipid-bound and soluble proteins associated with intracellular compartments other than endosomes	4b: mitochondrial proteins
MIGA2	Q7L4E1	4 - Transmembrane, lipid-bound and soluble proteins associated with intracellular compartments other than endosomes	4b: mitochondrial proteins
MIPEP	Q99797	4 - Transmembrane, lipid-bound and soluble proteins associated with intracellular compartments other than endosomes	4b: mitochondrial proteins
MLYCD	O95822	4 - Transmembrane, lipid-bound and soluble proteins associated with intracellular compartments other than endosomes	4b: mitochondrial proteins
MMAA	Q8IVH4	4 - Transmembrane, lipid-bound and soluble proteins associated with intracellular compartments other than endosomes	4b: mitochondrial proteins
MMAB	Q96EY8	4 - Transmembrane, lipid-bound and soluble proteins associated with intracellular compartments other than endosomes	4b: mitochondrial proteins
MMADHC	Q9H3L0	4 - Transmembrane, lipid-bound and soluble proteins associated with intracellular compartments other than endosomes	4b: mitochondrial proteins
MMUT	P22033	4 - Transmembrane, lipid-bound and soluble proteins associated with intracellular compartments other than endosomes	4b: mitochondrial proteins
MOCS1	Q9NZB8	4 - Transmembrane, lipid-bound and soluble proteins associated with intracellular compartments other than endosomes	4b: mitochondrial proteins
MPC1	Q9Y5U8	4 - Transmembrane, lipid-bound and soluble proteins associated with intracellular compartments other than endosomes	4b: mitochondrial proteins
MPC1L	P0DKB6	4 - Transmembrane, lipid-bound and soluble proteins associated with intracellular compartments other than endosomes	4b: mitochondrial proteins
MPC2	O95563	4 - Transmembrane, lipid-bound and soluble proteins associated with intracellular compartments other than endosomes	4b: mitochondrial proteins
MPST	P25325	4 - Transmembrane, lipid-bound and soluble proteins associated with intracellular compartments other than endosomes	4b: mitochondrial proteins
MPV17	P39210	4 - Transmembrane, lipid-bound and soluble proteins associated with intracellular compartments other than endosomes	4b: mitochondrial proteins
MPV17L	Q2QL34	4 - Transmembrane, lipid-bound and soluble proteins associated with intracellular compartments other than endosomes	4b: mitochondrial proteins
MPV17L2	Q567V2	4 - Transmembrane, lipid-bound and soluble proteins associated with intracellular compartments other than endosomes	4b: mitochondrial proteins
MRM1	Q6IN84	4 - Transmembrane, lipid-bound and soluble proteins associated with intracellular compartments other than endosomes	4b: mitochondrial proteins
MRM2	Q9UI43	4 - Transmembrane, lipid-bound and soluble proteins associated with intracellular compartments other than endosomes	4b: mitochondrial proteins
MRM3	Q9HC36	4 - Transmembrane, lipid-bound and soluble proteins associated with intracellular compartments other than endosomes	4b: mitochondrial proteins
MRPL1	Q9BYD6	4 - Transmembrane, lipid-bound and soluble proteins associated with intracellular compartments other than endosomes	4b: mitochondrial proteins
MRPL10	Q7Z7H8	4 - Transmembrane, lipid-bound and soluble proteins associated with intracellular compartments other than endosomes	4b: mitochondrial proteins
MRPL11	Q9Y3B7	4 - Transmembrane, lipid-bound and soluble proteins associated with intracellular compartments other than endosomes	4b: mitochondrial proteins
MRPL12	P52815	4 - Transmembrane, lipid-bound and soluble proteins associated with intracellular compartments other than endosomes	4b: mitochondrial proteins
MRPL13	Q9BYD1	4 - Transmembrane, lipid-bound and soluble proteins associated with intracellular compartments other than endosomes	4b: mitochondrial proteins
MRPL14	Q6P1L8	4 - Transmembrane, lipid-bound and soluble proteins associated with intracellular compartments other than endosomes	4b: mitochondrial proteins
MRPL15	Q9P015	4 - Transmembrane, lipid-bound and soluble proteins associated with intracellular compartments other than endosomes	4b: mitochondrial proteins
MRPL16	Q9NX20	4 - Transmembrane, lipid-bound and soluble proteins associated with intracellular compartments other than endosomes	4b: mitochondrial proteins
MRPL17	Q9NRX2	4 - Transmembrane, lipid-bound and soluble proteins associated with intracellular compartments other than endosomes	4b: mitochondrial proteins
MRPL18	Q9H0U6	4 - Transmembrane, lipid-bound and soluble proteins associated with intracellular compartments other than endosomes	4b: mitochondrial proteins
MRPL19	P49406	4 - Transmembrane, lipid-bound and soluble proteins associated with intracellular compartments other than endosomes	4b: mitochondrial proteins
MRPL2	Q5T653	4 - Transmembrane, lipid-bound and soluble proteins associated with intracellular compartments other than endosomes	4b: mitochondrial proteins
MRPL20	Q9BYC9	4 - Transmembrane, lipid-bound and soluble proteins associated with intracellular compartments other than endosomes	4b: mitochondrial proteins
MRPL21	Q7Z2W9	4 - Transmembrane, lipid-bound and soluble proteins associated with intracellular compartments other than endosomes	4b: mitochondrial proteins
MRPL22	Q9NWU5	4 - Transmembrane, lipid-bound and soluble proteins associated with intracellular compartments other than endosomes	4b: mitochondrial proteins
MRPL23	Q16540	4 - Transmembrane, lipid-bound and soluble proteins associated with intracellular compartments other than endosomes	4b: mitochondrial proteins
MRPL24	Q96A35	4 - Transmembrane, lipid-bound and soluble proteins associated with intracellular compartments other than endosomes	4b: mitochondrial proteins
MRPL27	Q9P0M9	4 - Transmembrane, lipid-bound and soluble proteins associated with intracellular compartments other than endosomes	4b: mitochondrial proteins
MRPL28	Q13084	4 - Transmembrane, lipid-bound and soluble proteins associated with intracellular compartments other than endosomes	4b: mitochondrial proteins
MRPL3	P09001	4 - Transmembrane, lipid-bound and soluble proteins associated with intracellular compartments other than endosomes	4b: mitochondrial proteins
MRPL30	Q8TCC3	4 - Transmembrane, lipid-bound and soluble proteins associated with intracellular compartments other than endosomes	4b: mitochondrial proteins
MRPL32	Q9BYC8	4 - Transmembrane, lipid-bound and soluble proteins associated with intracellular compartments other than endosomes	4b: mitochondrial proteins
MRPL33	O75394	4 - Transmembrane, lipid-bound and soluble proteins associated with intracellular compartments other than endosomes	4b: mitochondrial proteins
MRPL34	Q9BQ48	4 - Transmembrane, lipid-bound and soluble proteins associated with intracellular compartments other than endosomes	4b: mitochondrial proteins
MRPL35	Q9NZE8	4 - Transmembrane, lipid-bound and soluble proteins associated with intracellular compartments other than endosomes	4b: mitochondrial proteins
MRPL36	Q9P0J6	4 - Transmembrane, lipid-bound and soluble proteins associated with intracellular compartments other than endosomes	4b: mitochondrial proteins
MRPL37	Q9BZE1	4 - Transmembrane, lipid-bound and soluble proteins associated with intracellular compartments other than endosomes	4b: mitochondrial proteins
MRPL38	Q96DV4	4 - Transmembrane, lipid-bound and soluble proteins associated with intracellular compartments other than endosomes	4b: mitochondrial proteins
MRPL39	Q9NYK5	4 - Transmembrane, lipid-bound and soluble proteins associated with intracellular compartments other than endosomes	4b: mitochondrial proteins
MRPL4	Q9BYD3	4 - Transmembrane, lipid-bound and soluble proteins associated with intracellular compartments other than endosomes	4b: mitochondrial proteins
MRPL40	Q9NQ50	4 - Transmembrane, lipid-bound and soluble proteins associated with intracellular compartments other than endosomes	4b: mitochondrial proteins
MRPL41	Q8IXM3	4 - Transmembrane, lipid-bound and soluble proteins associated with intracellular compartments other than endosomes	4b: mitochondrial proteins
MRPL42	Q9Y6G3	4 - Transmembrane, lipid-bound and soluble proteins associated with intracellular compartments other than endosomes	4b: mitochondrial proteins
MRPL43	Q8N983	4 - Transmembrane, lipid-bound and soluble proteins associated with intracellular compartments other than endosomes	4b: mitochondrial proteins
MRPL44	Q9H9J2	4 - Transmembrane, lipid-bound and soluble proteins associated with intracellular compartments other than endosomes	4b: mitochondrial proteins
MRPL45	B4DEF8	4 - Transmembrane, lipid-bound and soluble proteins associated with intracellular compartments other than endosomes	4b: mitochondrial proteins
MRPL46	Q9H2W6	4 - Transmembrane, lipid-bound and soluble proteins associated with intracellular compartments other than endosomes	4b: mitochondrial proteins
MRPL47	Q9HD33	4 - Transmembrane, lipid-bound and soluble proteins associated with intracellular compartments other than endosomes	4b: mitochondrial proteins
MRPL48	Q96GC5	4 - Transmembrane, lipid-bound and soluble proteins associated with intracellular compartments other than endosomes	4b: mitochondrial proteins
MRPL49	Q13405	4 - Transmembrane, lipid-bound and soluble proteins associated with intracellular compartments other than endosomes	4b: mitochondrial proteins
MRPL50	Q8N5N7	4 - Transmembrane, lipid-bound and soluble proteins associated with intracellular compartments other than endosomes	4b: mitochondrial proteins
MRPL51	Q4U2R6	4 - Transmembrane, lipid-bound and soluble proteins associated with intracellular compartments other than endosomes	4b: mitochondrial proteins
MRPL52	Q86TS9	4 - Transmembrane, lipid-bound and soluble proteins associated with intracellular compartments other than endosomes	4b: mitochondrial proteins
MRPL53	Q96EL3	4 - Transmembrane, lipid-bound and soluble proteins associated with intracellular compartments other than endosomes	4b: mitochondrial proteins
MRPL54	Q6P161	4 - Transmembrane, lipid-bound and soluble proteins associated with intracellular compartments other than endosomes	4b: mitochondrial proteins
MRPL55	Q7Z7F7	4 - Transmembrane, lipid-bound and soluble proteins associated with intracellular compartments other than endosomes	4b: mitochondrial proteins
MRPL57	Q9BQC6	4 - Transmembrane, lipid-bound and soluble proteins associated with intracellular compartments other than endosomes	4b: mitochondrial proteins
MRPL58	Q14197	4 - Transmembrane, lipid-bound and soluble proteins associated with intracellular compartments other than endosomes	4b: mitochondrial proteins
MRPL9	Q9BYD2	4 - Transmembrane, lipid-bound and soluble proteins associated with intracellular compartments other than endosomes	4b: mitochondrial proteins
MRPS10	P82664	4 - Transmembrane, lipid-bound and soluble proteins associated with intracellular compartments other than endosomes	4b: mitochondrial proteins
MRPS11	P82912	4 - Transmembrane, lipid-bound and soluble proteins associated with intracellular compartments other than endosomes	4b: mitochondrial proteins
MRPS12	O15235	4 - Transmembrane, lipid-bound and soluble proteins associated with intracellular compartments other than endosomes	4b: mitochondrial proteins
MRPS14	O60783	4 - Transmembrane, lipid-bound and soluble proteins associated with intracellular compartments other than endosomes	4b: mitochondrial proteins
MRPS15	P82914	4 - Transmembrane, lipid-bound and soluble proteins associated with intracellular compartments other than endosomes	4b: mitochondrial proteins
MRPS16	Q9Y3D3	4 - Transmembrane, lipid-bound and soluble proteins associated with intracellular compartments other than endosomes	4b: mitochondrial proteins
MRPS17	Q9Y2R5	4 - Transmembrane, lipid-bound and soluble proteins associated with intracellular compartments other than endosomes	4b: mitochondrial proteins
MRPS18A	Q9NVS2	4 - Transmembrane, lipid-bound and soluble proteins associated with intracellular compartments other than endosomes	4b: mitochondrial proteins
MRPS18B	Q9Y676	4 - Transmembrane, lipid-bound and soluble proteins associated with intracellular compartments other than endosomes	4b: mitochondrial proteins
MRPS18C	Q9Y3D5	4 - Transmembrane, lipid-bound and soluble proteins associated with intracellular compartments other than endosomes	4b: mitochondrial proteins
MRPS2	Q9Y399	4 - Transmembrane, lipid-bound and soluble proteins associated with intracellular compartments other than endosomes	4b: mitochondrial proteins
MRPS21	P82921	4 - Transmembrane, lipid-bound and soluble proteins associated with intracellular compartments other than endosomes	4b: mitochondrial proteins
MRPS22	P82650	4 - Transmembrane, lipid-bound and soluble proteins associated with intracellular compartments other than endosomes	4b: mitochondrial proteins
MRPS23	Q9Y3D9	4 - Transmembrane, lipid-bound and soluble proteins associated with intracellular compartments other than endosomes	4b: mitochondrial proteins
MRPS24	Q96EL2	4 - Transmembrane, lipid-bound and soluble proteins associated with intracellular compartments other than endosomes	4b: mitochondrial proteins
MRPS25	P82663	4 - Transmembrane, lipid-bound and soluble proteins associated with intracellular compartments other than endosomes	4b: mitochondrial proteins
MRPS26	Q9BYN8	4 - Transmembrane, lipid-bound and soluble proteins associated with intracellular compartments other than endosomes	4b: mitochondrial proteins
MRPS27	Q92552	4 - Transmembrane, lipid-bound and soluble proteins associated with intracellular compartments other than endosomes	4b: mitochondrial proteins
MRPS28	Q9Y2Q9	4 - Transmembrane, lipid-bound and soluble proteins associated with intracellular compartments other than endosomes	4b: mitochondrial proteins
MRPS30	Q9NP92	4 - Transmembrane, lipid-bound and soluble proteins associated with intracellular compartments other than endosomes	4b: mitochondrial proteins
MRPS31	Q92665	4 - Transmembrane, lipid-bound and soluble proteins associated with intracellular compartments other than endosomes	4b: mitochondrial proteins
MRPS33	Q9Y291	4 - Transmembrane, lipid-bound and soluble proteins associated with intracellular compartments other than endosomes	4b: mitochondrial proteins
MRPS34	P82930	4 - Transmembrane, lipid-bound and soluble proteins associated with intracellular compartments other than endosomes	4b: mitochondrial proteins
MRPS35	P82673	4 - Transmembrane, lipid-bound and soluble proteins associated with intracellular compartments other than endosomes	4b: mitochondrial proteins
MRPS36	P82909	4 - Transmembrane, lipid-bound and soluble proteins associated with intracellular compartments other than endosomes	4b: mitochondrial proteins
MRPS5	P82675	4 - Transmembrane, lipid-bound and soluble proteins associated with intracellular compartments other than endosomes	4b: mitochondrial proteins
MRPS6	P82932	4 - Transmembrane, lipid-bound and soluble proteins associated with intracellular compartments other than endosomes	4b: mitochondrial proteins
MRPS7	Q9Y2R9	4 - Transmembrane, lipid-bound and soluble proteins associated with intracellular compartments other than endosomes	4b: mitochondrial proteins
MRPS9	P82933	4 - Transmembrane, lipid-bound and soluble proteins associated with intracellular compartments other than endosomes	4b: mitochondrial proteins
MRRF	Q96E11	4 - Transmembrane, lipid-bound and soluble proteins associated with intracellular compartments other than endosomes	4b: mitochondrial proteins
MRS2	Q9HD23	4 - Transmembrane, lipid-bound and soluble proteins associated with intracellular compartments other than endosomes	4b: mitochondrial proteins
MSRA	Q9UJ68	4 - Transmembrane, lipid-bound and soluble proteins associated with intracellular compartments other than endosomes	4b: mitochondrial proteins
MSRB2	Q9Y3D2	4 - Transmembrane, lipid-bound and soluble proteins associated with intracellular compartments other than endosomes	4b: mitochondrial proteins
MSRB3	Q8IXL7	4 - Transmembrane, lipid-bound and soluble proteins associated with intracellular compartments other than endosomes	4b: mitochondrial proteins
MT-ATP6	P00846	4 - Transmembrane, lipid-bound and soluble proteins associated with intracellular compartments other than endosomes	4b: mitochondrial proteins
MT-ATP8	P03928	4 - Transmembrane, lipid-bound and soluble proteins associated with intracellular compartments other than endosomes	4b: mitochondrial proteins
MT-CO1	P00395	4 - Transmembrane, lipid-bound and soluble proteins associated with intracellular compartments other than endosomes	4b: mitochondrial proteins
MT-CO2	P00403	4 - Transmembrane, lipid-bound and soluble proteins associated with intracellular compartments other than endosomes	4b: mitochondrial proteins
MT-CO3	P00414	4 - Transmembrane, lipid-bound and soluble proteins associated with intracellular compartments other than endosomes	4b: mitochondrial proteins
MT-CYB	P00156	4 - Transmembrane, lipid-bound and soluble proteins associated with intracellular compartments other than endosomes	4b: mitochondrial proteins
MT-ND1	P03886	4 - Transmembrane, lipid-bound and soluble proteins associated with intracellular compartments other than endosomes	4b: mitochondrial proteins
MT-ND2	P03891	4 - Transmembrane, lipid-bound and soluble proteins associated with intracellular compartments other than endosomes	4b: mitochondrial proteins
MT-ND3	P03897	4 - Transmembrane, lipid-bound and soluble proteins associated with intracellular compartments other than endosomes	4b: mitochondrial proteins
MT-ND4	P03905	4 - Transmembrane, lipid-bound and soluble proteins associated with intracellular compartments other than endosomes	4b: mitochondrial proteins
MT-ND4L	P03901	4 - Transmembrane, lipid-bound and soluble proteins associated with intracellular compartments other than endosomes	4b: mitochondrial proteins
MT-ND5	P03915	4 - Transmembrane, lipid-bound and soluble proteins associated with intracellular compartments other than endosomes	4b: mitochondrial proteins
MT-ND6	P03923	4 - Transmembrane, lipid-bound and soluble proteins associated with intracellular compartments other than endosomes	4b: mitochondrial proteins
MTARC1	Q5VT66	4 - Transmembrane, lipid-bound and soluble proteins associated with intracellular compartments other than endosomes	4b: mitochondrial proteins
MTARC2	Q969Z3	4 - Transmembrane, lipid-bound and soluble proteins associated with intracellular compartments other than endosomes	4b: mitochondrial proteins
MTCH1	Q9NZJ7	4 - Transmembrane, lipid-bound and soluble proteins associated with intracellular compartments other than endosomes	4b: mitochondrial proteins
MTCH2	Q9Y6C9	4 - Transmembrane, lipid-bound and soluble proteins associated with intracellular compartments other than endosomes	4b: mitochondrial proteins
MTERF1	Q99551	4 - Transmembrane, lipid-bound and soluble proteins associated with intracellular compartments other than endosomes	4b: mitochondrial proteins
MTERF2	Q49AM1	4 - Transmembrane, lipid-bound and soluble proteins associated with intracellular compartments other than endosomes	4b: mitochondrial proteins
MTERF3	Q96E29	4 - Transmembrane, lipid-bound and soluble proteins associated with intracellular compartments other than endosomes	4b: mitochondrial proteins
MTERF4	Q7Z6M4	4 - Transmembrane, lipid-bound and soluble proteins associated with intracellular compartments other than endosomes	4b: mitochondrial proteins
MTFMT	Q96DP5	4 - Transmembrane, lipid-bound and soluble proteins associated with intracellular compartments other than endosomes	4b: mitochondrial proteins
MTFP1	Q9UDX5	4 - Transmembrane, lipid-bound and soluble proteins associated with intracellular compartments other than endosomes	4b: mitochondrial proteins
MTFR1	Q15390	4 - Transmembrane, lipid-bound and soluble proteins associated with intracellular compartments other than endosomes	4b: mitochondrial proteins
MTFR1L	Q9H019	4 - Transmembrane, lipid-bound and soluble proteins associated with intracellular compartments other than endosomes	4b: mitochondrial proteins
MTFR2	Q6P444	4 - Transmembrane, lipid-bound and soluble proteins associated with intracellular compartments other than endosomes	4b: mitochondrial proteins
MTG1	Q9BT17	4 - Transmembrane, lipid-bound and soluble proteins associated with intracellular compartments other than endosomes	4b: mitochondrial proteins
MTG2	Q9H4K7	4 - Transmembrane, lipid-bound and soluble proteins associated with intracellular compartments other than endosomes	4b: mitochondrial proteins
MTHFD1L	Q6UB35	4 - Transmembrane, lipid-bound and soluble proteins associated with intracellular compartments other than endosomes	4b: mitochondrial proteins
MTHFD2	P13995	4 - Transmembrane, lipid-bound and soluble proteins associated with intracellular compartments other than endosomes	4b: mitochondrial proteins
MTHFD2L	Q9H903	4 - Transmembrane, lipid-bound and soluble proteins associated with intracellular compartments other than endosomes	4b: mitochondrial proteins
MTHFS	P49914	4 - Transmembrane, lipid-bound and soluble proteins associated with intracellular compartments other than endosomes	4b: mitochondrial proteins
MTIF2	P46199	4 - Transmembrane, lipid-bound and soluble proteins associated with intracellular compartments other than endosomes	4b: mitochondrial proteins
MTIF3	Q9H2K0	4 - Transmembrane, lipid-bound and soluble proteins associated with intracellular compartments other than endosomes	4b: mitochondrial proteins
MTO1	Q9Y2Z2	4 - Transmembrane, lipid-bound and soluble proteins associated with intracellular compartments other than endosomes	4b: mitochondrial proteins
MTPAP	Q9NVV4	4 - Transmembrane, lipid-bound and soluble proteins associated with intracellular compartments other than endosomes	4b: mitochondrial proteins
MTRES1	Q9P0P8	4 - Transmembrane, lipid-bound and soluble proteins associated with intracellular compartments other than endosomes	4b: mitochondrial proteins
MTRF1	O75570	4 - Transmembrane, lipid-bound and soluble proteins associated with intracellular compartments other than endosomes	4b: mitochondrial proteins
MTRF1L	Q9UGC7	4 - Transmembrane, lipid-bound and soluble proteins associated with intracellular compartments other than endosomes	4b: mitochondrial proteins
MTX1	Q13505	4 - Transmembrane, lipid-bound and soluble proteins associated with intracellular compartments other than endosomes	4b: mitochondrial proteins
MTX2	O75431	4 - Transmembrane, lipid-bound and soluble proteins associated with intracellular compartments other than endosomes	4b: mitochondrial proteins
MTX3	Q5HYI7	4 - Transmembrane, lipid-bound and soluble proteins associated with intracellular compartments other than endosomes	4b: mitochondrial proteins
MUL1	Q969V5	4 - Transmembrane, lipid-bound and soluble proteins associated with intracellular compartments other than endosomes	4b: mitochondrial proteins
MUTYH	Q9UIF7	4 - Transmembrane, lipid-bound and soluble proteins associated with intracellular compartments other than endosomes	4b: mitochondrial proteins
MYG1	Q86UA3	4 - Transmembrane, lipid-bound and soluble proteins associated with intracellular compartments other than endosomes	4b: mitochondrial proteins
MYO19	Q96H55	4 - Transmembrane, lipid-bound and soluble proteins associated with intracellular compartments other than endosomes	4b: mitochondrial proteins
NADK2	Q4G0N4	4 - Transmembrane, lipid-bound and soluble proteins associated with intracellular compartments other than endosomes	4b: mitochondrial proteins
NAGS	Q8N159	4 - Transmembrane, lipid-bound and soluble proteins associated with intracellular compartments other than endosomes	4b: mitochondrial proteins
NARS2	Q96I59	4 - Transmembrane, lipid-bound and soluble proteins associated with intracellular compartments other than endosomes	4b: mitochondrial proteins
NAT8L	Q8N9F0	4 - Transmembrane, lipid-bound and soluble proteins associated with intracellular compartments other than endosomes	4b: mitochondrial proteins
NAXD	Q8IW45	4 - Transmembrane, lipid-bound and soluble proteins associated with intracellular compartments other than endosomes	4b: mitochondrial proteins
FMC1	Q96HJ9	4 - Transmembrane, lipid-bound and soluble proteins associated with intracellular compartments other than endosomes	4b: mitochondrial proteins
NBR1	Q14596	4 - Transmembrane, lipid-bound and soluble proteins associated with intracellular compartments other than endosomes	4b: mitochondrial proteins
NDUFA1	O15239	4 - Transmembrane, lipid-bound and soluble proteins associated with intracellular compartments other than endosomes	4b: mitochondrial proteins
NDUFA10	O95299	4 - Transmembrane, lipid-bound and soluble proteins associated with intracellular compartments other than endosomes	4b: mitochondrial proteins
NDUFA11	Q86Y39	4 - Transmembrane, lipid-bound and soluble proteins associated with intracellular compartments other than endosomes	4b: mitochondrial proteins
NDUFA12	Q9UI09	4 - Transmembrane, lipid-bound and soluble proteins associated with intracellular compartments other than endosomes	4b: mitochondrial proteins
NDUFA13	Q9P0J0	4 - Transmembrane, lipid-bound and soluble proteins associated with intracellular compartments other than endosomes	4b: mitochondrial proteins
NDUFA2	O43678	4 - Transmembrane, lipid-bound and soluble proteins associated with intracellular compartments other than endosomes	4b: mitochondrial proteins
NDUFA3	O95167	4 - Transmembrane, lipid-bound and soluble proteins associated with intracellular compartments other than endosomes	4b: mitochondrial proteins
NDUFA4	O00483	4 - Transmembrane, lipid-bound and soluble proteins associated with intracellular compartments other than endosomes	4b: mitochondrial proteins
NDUFA5	Q16718	4 - Transmembrane, lipid-bound and soluble proteins associated with intracellular compartments other than endosomes	4b: mitochondrial proteins
NDUFA6	P56556	4 - Transmembrane, lipid-bound and soluble proteins associated with intracellular compartments other than endosomes	4b: mitochondrial proteins
NDUFA7	O95182	4 - Transmembrane, lipid-bound and soluble proteins associated with intracellular compartments other than endosomes	4b: mitochondrial proteins
NDUFA8	P51970	4 - Transmembrane, lipid-bound and soluble proteins associated with intracellular compartments other than endosomes	4b: mitochondrial proteins
NDUFA9	Q16795	4 - Transmembrane, lipid-bound and soluble proteins associated with intracellular compartments other than endosomes	4b: mitochondrial proteins
NDUFAB1	O14561	4 - Transmembrane, lipid-bound and soluble proteins associated with intracellular compartments other than endosomes	4b: mitochondrial proteins
NDUFAF1	Q9Y375	4 - Transmembrane, lipid-bound and soluble proteins associated with intracellular compartments other than endosomes	4b: mitochondrial proteins
NDUFAF2	Q8N183	4 - Transmembrane, lipid-bound and soluble proteins associated with intracellular compartments other than endosomes	4b: mitochondrial proteins
NDUFAF3	Q9BU61	4 - Transmembrane, lipid-bound and soluble proteins associated with intracellular compartments other than endosomes	4b: mitochondrial proteins
NDUFAF4	Q9P032	4 - Transmembrane, lipid-bound and soluble proteins associated with intracellular compartments other than endosomes	4b: mitochondrial proteins
NDUFAF5	Q5TEU4	4 - Transmembrane, lipid-bound and soluble proteins associated with intracellular compartments other than endosomes	4b: mitochondrial proteins
NDUFAF6	Q330K2	4 - Transmembrane, lipid-bound and soluble proteins associated with intracellular compartments other than endosomes	4b: mitochondrial proteins
NDUFAF7	Q7L592	4 - Transmembrane, lipid-bound and soluble proteins associated with intracellular compartments other than endosomes	4b: mitochondrial proteins
NDUFAF8	A1L188	4 - Transmembrane, lipid-bound and soluble proteins associated with intracellular compartments other than endosomes	4b: mitochondrial proteins
NDUFB1	O75438	4 - Transmembrane, lipid-bound and soluble proteins associated with intracellular compartments other than endosomes	4b: mitochondrial proteins
NDUFB10	O96000	4 - Transmembrane, lipid-bound and soluble proteins associated with intracellular compartments other than endosomes	4b: mitochondrial proteins
NDUFB11	Q9NX14	4 - Transmembrane, lipid-bound and soluble proteins associated with intracellular compartments other than endosomes	4b: mitochondrial proteins
NDUFB2	O95178	4 - Transmembrane, lipid-bound and soluble proteins associated with intracellular compartments other than endosomes	4b: mitochondrial proteins
NDUFB3	O43676	4 - Transmembrane, lipid-bound and soluble proteins associated with intracellular compartments other than endosomes	4b: mitochondrial proteins
NDUFB4	O95168	4 - Transmembrane, lipid-bound and soluble proteins associated with intracellular compartments other than endosomes	4b: mitochondrial proteins
NDUFB5	O43674	4 - Transmembrane, lipid-bound and soluble proteins associated with intracellular compartments other than endosomes	4b: mitochondrial proteins
NDUFB6	O95139	4 - Transmembrane, lipid-bound and soluble proteins associated with intracellular compartments other than endosomes	4b: mitochondrial proteins
NDUFB7	P17568	4 - Transmembrane, lipid-bound and soluble proteins associated with intracellular compartments other than endosomes	4b: mitochondrial proteins
NDUFB8	O95169	4 - Transmembrane, lipid-bound and soluble proteins associated with intracellular compartments other than endosomes	4b: mitochondrial proteins
NDUFB9	Q9Y6M9	4 - Transmembrane, lipid-bound and soluble proteins associated with intracellular compartments other than endosomes	4b: mitochondrial proteins
NDUFC1	O43677	4 - Transmembrane, lipid-bound and soluble proteins associated with intracellular compartments other than endosomes	4b: mitochondrial proteins
NDUFC2	O95298	4 - Transmembrane, lipid-bound and soluble proteins associated with intracellular compartments other than endosomes	4b: mitochondrial proteins
NDUFS1	P28331	4 - Transmembrane, lipid-bound and soluble proteins associated with intracellular compartments other than endosomes	4b: mitochondrial proteins
NDUFS2	O75306	4 - Transmembrane, lipid-bound and soluble proteins associated with intracellular compartments other than endosomes	4b: mitochondrial proteins
NDUFS3	O75489	4 - Transmembrane, lipid-bound and soluble proteins associated with intracellular compartments other than endosomes	4b: mitochondrial proteins
NDUFS4	O43181	4 - Transmembrane, lipid-bound and soluble proteins associated with intracellular compartments other than endosomes	4b: mitochondrial proteins
NDUFS5	O43920	4 - Transmembrane, lipid-bound and soluble proteins associated with intracellular compartments other than endosomes	4b: mitochondrial proteins
NDUFS6	O75380	4 - Transmembrane, lipid-bound and soluble proteins associated with intracellular compartments other than endosomes	4b: mitochondrial proteins
NDUFS7	O75251	4 - Transmembrane, lipid-bound and soluble proteins associated with intracellular compartments other than endosomes	4b: mitochondrial proteins
NDUFS8	O00217	4 - Transmembrane, lipid-bound and soluble proteins associated with intracellular compartments other than endosomes	4b: mitochondrial proteins
NDUFV1	P49821	4 - Transmembrane, lipid-bound and soluble proteins associated with intracellular compartments other than endosomes	4b: mitochondrial proteins
NDUFV2	P19404	4 - Transmembrane, lipid-bound and soluble proteins associated with intracellular compartments other than endosomes	4b: mitochondrial proteins
NDUFV3	P56181	4 - Transmembrane, lipid-bound and soluble proteins associated with intracellular compartments other than endosomes	4b: mitochondrial proteins
NEU4	Q8WWR8	4 - Transmembrane, lipid-bound and soluble proteins associated with intracellular compartments other than endosomes	4b: mitochondrial proteins
NFS1	Q9Y697	4 - Transmembrane, lipid-bound and soluble proteins associated with intracellular compartments other than endosomes	4b: mitochondrial proteins
NFU1	Q9UMS0	4 - Transmembrane, lipid-bound and soluble proteins associated with intracellular compartments other than endosomes	4b: mitochondrial proteins
NGRN	Q9NPE2	4 - Transmembrane, lipid-bound and soluble proteins associated with intracellular compartments other than endosomes	4b: mitochondrial proteins
NIF3L1	Q9GZT8	4 - Transmembrane, lipid-bound and soluble proteins associated with intracellular compartments other than endosomes	4b: mitochondrial proteins
NIPSNAP1	Q9BPW8	4 - Transmembrane, lipid-bound and soluble proteins associated with intracellular compartments other than endosomes	4b: mitochondrial proteins
NIPSNAP2	O75323	4 - Transmembrane, lipid-bound and soluble proteins associated with intracellular compartments other than endosomes	4b: mitochondrial proteins
NIPSNAP3A	Q9UFN0	4 - Transmembrane, lipid-bound and soluble proteins associated with intracellular compartments other than endosomes	4b: mitochondrial proteins
NIPSNAP3B	Q9BS92	4 - Transmembrane, lipid-bound and soluble proteins associated with intracellular compartments other than endosomes	4b: mitochondrial proteins
NIT1	Q86X76	4 - Transmembrane, lipid-bound and soluble proteins associated with intracellular compartments other than endosomes	4b: mitochondrial proteins
NIT2	Q9NQR4	4 - Transmembrane, lipid-bound and soluble proteins associated with intracellular compartments other than endosomes	4b: mitochondrial proteins
NLN	Q9BYT8	4 - Transmembrane, lipid-bound and soluble proteins associated with intracellular compartments other than endosomes	4b: mitochondrial proteins
NLRX1	Q86UT6	4 - Transmembrane, lipid-bound and soluble proteins associated with intracellular compartments other than endosomes	4b: mitochondrial proteins
NME3	Q13232	4 - Transmembrane, lipid-bound and soluble proteins associated with intracellular compartments other than endosomes	4b: mitochondrial proteins
NME4	O00746	4 - Transmembrane, lipid-bound and soluble proteins associated with intracellular compartments other than endosomes	4b: mitochondrial proteins
NME6	O75414	4 - Transmembrane, lipid-bound and soluble proteins associated with intracellular compartments other than endosomes	4b: mitochondrial proteins
NMNAT3	Q96T66	4 - Transmembrane, lipid-bound and soluble proteins associated with intracellular compartments other than endosomes	4b: mitochondrial proteins
NNT	Q13423	4 - Transmembrane, lipid-bound and soluble proteins associated with intracellular compartments other than endosomes	4b: mitochondrial proteins
NOA1	Q8NC60	4 - Transmembrane, lipid-bound and soluble proteins associated with intracellular compartments other than endosomes	4b: mitochondrial proteins
NOCT	Q9UK39	4 - Transmembrane, lipid-bound and soluble proteins associated with intracellular compartments other than endosomes	4b: mitochondrial proteins
NRDC	O43847	4 - Transmembrane, lipid-bound and soluble proteins associated with intracellular compartments other than endosomes	4b: mitochondrial proteins
NSUN2	Q08J23	4 - Transmembrane, lipid-bound and soluble proteins associated with intracellular compartments other than endosomes	4b: mitochondrial proteins
NSUN3	Q9H649	4 - Transmembrane, lipid-bound and soluble proteins associated with intracellular compartments other than endosomes	4b: mitochondrial proteins
NSUN4	Q96CB9	4 - Transmembrane, lipid-bound and soluble proteins associated with intracellular compartments other than endosomes	4b: mitochondrial proteins
NT5DC2	Q9H857	4 - Transmembrane, lipid-bound and soluble proteins associated with intracellular compartments other than endosomes	4b: mitochondrial proteins
NT5DC3	Q86UY8	4 - Transmembrane, lipid-bound and soluble proteins associated with intracellular compartments other than endosomes	4b: mitochondrial proteins
NT5M	Q9NPB1	4 - Transmembrane, lipid-bound and soluble proteins associated with intracellular compartments other than endosomes	4b: mitochondrial proteins
NTHL1	P78549	4 - Transmembrane, lipid-bound and soluble proteins associated with intracellular compartments other than endosomes	4b: mitochondrial proteins
NUBPL	Q8TB37	4 - Transmembrane, lipid-bound and soluble proteins associated with intracellular compartments other than endosomes	4b: mitochondrial proteins
NUDT13	Q86X67	4 - Transmembrane, lipid-bound and soluble proteins associated with intracellular compartments other than endosomes	4b: mitochondrial proteins
NUDT19	A8MXV4	4 - Transmembrane, lipid-bound and soluble proteins associated with intracellular compartments other than endosomes	4b: mitochondrial proteins
NUDT2	P50583	4 - Transmembrane, lipid-bound and soluble proteins associated with intracellular compartments other than endosomes	4b: mitochondrial proteins
NUDT5	Q9UKK9	4 - Transmembrane, lipid-bound and soluble proteins associated with intracellular compartments other than endosomes	4b: mitochondrial proteins
NUDT6	P53370	4 - Transmembrane, lipid-bound and soluble proteins associated with intracellular compartments other than endosomes	4b: mitochondrial proteins
NUDT8	Q8WV74	4 - Transmembrane, lipid-bound and soluble proteins associated with intracellular compartments other than endosomes	4b: mitochondrial proteins
NUDT9	Q9BW91	4 - Transmembrane, lipid-bound and soluble proteins associated with intracellular compartments other than endosomes	4b: mitochondrial proteins
OAT	P04181	4 - Transmembrane, lipid-bound and soluble proteins associated with intracellular compartments other than endosomes	4b: mitochondrial proteins
OCIAD1	Q9NX40	4 - Transmembrane, lipid-bound and soluble proteins associated with intracellular compartments other than endosomes	4b: mitochondrial proteins
OCIAD2	Q56VL3	4 - Transmembrane, lipid-bound and soluble proteins associated with intracellular compartments other than endosomes	4b: mitochondrial proteins
OGDH	Q02218	4 - Transmembrane, lipid-bound and soluble proteins associated with intracellular compartments other than endosomes	4b: mitochondrial proteins
OGDHL	Q9ULD0	4 - Transmembrane, lipid-bound and soluble proteins associated with intracellular compartments other than endosomes	4b: mitochondrial proteins
OGG1	O15527	4 - Transmembrane, lipid-bound and soluble proteins associated with intracellular compartments other than endosomes	4b: mitochondrial proteins
OMA1	Q96E52	4 - Transmembrane, lipid-bound and soluble proteins associated with intracellular compartments other than endosomes	4b: mitochondrial proteins
OPA1	O60313	4 - Transmembrane, lipid-bound and soluble proteins associated with intracellular compartments other than endosomes	4b: mitochondrial proteins
OPA3	Q9H6K4	4 - Transmembrane, lipid-bound and soluble proteins associated with intracellular compartments other than endosomes	4b: mitochondrial proteins
OSBPL1A	Q9BXW6	4 - Transmembrane, lipid-bound and soluble proteins associated with intracellular compartments other than endosomes	4b: mitochondrial proteins
OSGEPL1	Q9H4B0	4 - Transmembrane, lipid-bound and soluble proteins associated with intracellular compartments other than endosomes	4b: mitochondrial proteins
OTC	P00480	4 - Transmembrane, lipid-bound and soluble proteins associated with intracellular compartments other than endosomes	4b: mitochondrial proteins
OXA1L	Q15070	4 - Transmembrane, lipid-bound and soluble proteins associated with intracellular compartments other than endosomes	4b: mitochondrial proteins
OXCT1	P55809	4 - Transmembrane, lipid-bound and soluble proteins associated with intracellular compartments other than endosomes	4b: mitochondrial proteins
OXCT2	Q9BYC2	4 - Transmembrane, lipid-bound and soluble proteins associated with intracellular compartments other than endosomes	4b: mitochondrial proteins
OXLD1	Q5BKU9	4 - Transmembrane, lipid-bound and soluble proteins associated with intracellular compartments other than endosomes	4b: mitochondrial proteins
OXNAD1	Q96HP4	4 - Transmembrane, lipid-bound and soluble proteins associated with intracellular compartments other than endosomes	4b: mitochondrial proteins
OXR1	Q8N573	4 - Transmembrane, lipid-bound and soluble proteins associated with intracellular compartments other than endosomes	4b: mitochondrial proteins
OXSM	Q9NWU1	4 - Transmembrane, lipid-bound and soluble proteins associated with intracellular compartments other than endosomes	4b: mitochondrial proteins
PABPC5	Q96DU9	4 - Transmembrane, lipid-bound and soluble proteins associated with intracellular compartments other than endosomes	4b: mitochondrial proteins
PAICS	P22234	4 - Transmembrane, lipid-bound and soluble proteins associated with intracellular compartments other than endosomes	4b: mitochondrial proteins
PAM16	Q9Y3D7	4 - Transmembrane, lipid-bound and soluble proteins associated with intracellular compartments other than endosomes	4b: mitochondrial proteins
PANK2	Q9BZ23	4 - Transmembrane, lipid-bound and soluble proteins associated with intracellular compartments other than endosomes	4b: mitochondrial proteins
PARK7	Q99497	4 - Transmembrane, lipid-bound and soluble proteins associated with intracellular compartments other than endosomes	4b: mitochondrial proteins
PARL	Q9H300	4 - Transmembrane, lipid-bound and soluble proteins associated with intracellular compartments other than endosomes	4b: mitochondrial proteins
PARS2	Q7L3T8	4 - Transmembrane, lipid-bound and soluble proteins associated with intracellular compartments other than endosomes	4b: mitochondrial proteins
PC	P11498	4 - Transmembrane, lipid-bound and soluble proteins associated with intracellular compartments other than endosomes	4b: mitochondrial proteins
PCBD2	Q9H0N5	4 - Transmembrane, lipid-bound and soluble proteins associated with intracellular compartments other than endosomes	4b: mitochondrial proteins
PCCA	P05165	4 - Transmembrane, lipid-bound and soluble proteins associated with intracellular compartments other than endosomes	4b: mitochondrial proteins
PCCB	P05166	4 - Transmembrane, lipid-bound and soluble proteins associated with intracellular compartments other than endosomes	4b: mitochondrial proteins
PCK2	Q16822	4 - Transmembrane, lipid-bound and soluble proteins associated with intracellular compartments other than endosomes	4b: mitochondrial proteins
PDE12	Q6L8Q7	4 - Transmembrane, lipid-bound and soluble proteins associated with intracellular compartments other than endosomes	4b: mitochondrial proteins
PDE2A	O00408	4 - Transmembrane, lipid-bound and soluble proteins associated with intracellular compartments other than endosomes	4b: mitochondrial proteins
PDF	Q9HBH1	4 - Transmembrane, lipid-bound and soluble proteins associated with intracellular compartments other than endosomes	4b: mitochondrial proteins
PDHA1	P08559	4 - Transmembrane, lipid-bound and soluble proteins associated with intracellular compartments other than endosomes	4b: mitochondrial proteins
PDHA2	P29803	4 - Transmembrane, lipid-bound and soluble proteins associated with intracellular compartments other than endosomes	4b: mitochondrial proteins
PDHB	P11177	4 - Transmembrane, lipid-bound and soluble proteins associated with intracellular compartments other than endosomes	4b: mitochondrial proteins
PDHX	O00330	4 - Transmembrane, lipid-bound and soluble proteins associated with intracellular compartments other than endosomes	4b: mitochondrial proteins
PDK1	Q15118	4 - Transmembrane, lipid-bound and soluble proteins associated with intracellular compartments other than endosomes	4b: mitochondrial proteins
PDK2	Q15119	4 - Transmembrane, lipid-bound and soluble proteins associated with intracellular compartments other than endosomes	4b: mitochondrial proteins
PDK3	Q15120	4 - Transmembrane, lipid-bound and soluble proteins associated with intracellular compartments other than endosomes	4b: mitochondrial proteins
PDK4	Q16654	4 - Transmembrane, lipid-bound and soluble proteins associated with intracellular compartments other than endosomes	4b: mitochondrial proteins
PDP1	Q9P0J1	4 - Transmembrane, lipid-bound and soluble proteins associated with intracellular compartments other than endosomes	4b: mitochondrial proteins
PDP2	Q9P2J9	4 - Transmembrane, lipid-bound and soluble proteins associated with intracellular compartments other than endosomes	4b: mitochondrial proteins
PDPR	Q8NCN5	4 - Transmembrane, lipid-bound and soluble proteins associated with intracellular compartments other than endosomes	4b: mitochondrial proteins
PDSS1	Q5T2R2	4 - Transmembrane, lipid-bound and soluble proteins associated with intracellular compartments other than endosomes	4b: mitochondrial proteins
PDSS2	Q86YH6	4 - Transmembrane, lipid-bound and soluble proteins associated with intracellular compartments other than endosomes	4b: mitochondrial proteins
PET100	P0DJ07	4 - Transmembrane, lipid-bound and soluble proteins associated with intracellular compartments other than endosomes	4b: mitochondrial proteins
PET117	Q6UWS5	4 - Transmembrane, lipid-bound and soluble proteins associated with intracellular compartments other than endosomes	4b: mitochondrial proteins
PEX11B	O96011	4 - Transmembrane, lipid-bound and soluble proteins associated with intracellular compartments other than endosomes	4b: mitochondrial proteins
PGAM5	Q96HS1	4 - Transmembrane, lipid-bound and soluble proteins associated with intracellular compartments other than endosomes	4b: mitochondrial proteins
PGS1	Q32NB8	4 - Transmembrane, lipid-bound and soluble proteins associated with intracellular compartments other than endosomes	4b: mitochondrial proteins
PHB	P35232	4 - Transmembrane, lipid-bound and soluble proteins associated with intracellular compartments other than endosomes	4b: mitochondrial proteins
PHB2	Q99623	4 - Transmembrane, lipid-bound and soluble proteins associated with intracellular compartments other than endosomes	4b: mitochondrial proteins
PHYH	O14832	4 - Transmembrane, lipid-bound and soluble proteins associated with intracellular compartments other than endosomes	4b: mitochondrial proteins
PICK1	Q9NRD5	4 - Transmembrane, lipid-bound and soluble proteins associated with intracellular compartments other than endosomes	4b: mitochondrial proteins
PIF1	Q9H611	4 - Transmembrane, lipid-bound and soluble proteins associated with intracellular compartments other than endosomes	4b: mitochondrial proteins
PIGBOS1	A0A0B4J2F0	4 - Transmembrane, lipid-bound and soluble proteins associated with intracellular compartments other than endosomes	4b: mitochondrial proteins
PINK1	Q9BXM7	4 - Transmembrane, lipid-bound and soluble proteins associated with intracellular compartments other than endosomes	4b: mitochondrial proteins
PISD	Q9UG56	4 - Transmembrane, lipid-bound and soluble proteins associated with intracellular compartments other than endosomes	4b: mitochondrial proteins
PITRM1	Q5JRX3	4 - Transmembrane, lipid-bound and soluble proteins associated with intracellular compartments other than endosomes	4b: mitochondrial proteins
PLD6	Q8N2A8	4 - Transmembrane, lipid-bound and soluble proteins associated with intracellular compartments other than endosomes	4b: mitochondrial proteins
PLGRKT	Q9HBL7	4 - Transmembrane, lipid-bound and soluble proteins associated with intracellular compartments other than endosomes	4b: mitochondrial proteins
PLPBP	O94903	4 - Transmembrane, lipid-bound and soluble proteins associated with intracellular compartments other than endosomes	4b: mitochondrial proteins
PLSCR3	Q9NRY6	4 - Transmembrane, lipid-bound and soluble proteins associated with intracellular compartments other than endosomes	4b: mitochondrial proteins
PMAIP1	Q13794	4 - Transmembrane, lipid-bound and soluble proteins associated with intracellular compartments other than endosomes	4b: mitochondrial proteins
PMPCA	Q10713	4 - Transmembrane, lipid-bound and soluble proteins associated with intracellular compartments other than endosomes	4b: mitochondrial proteins
PMPCB	O75439	4 - Transmembrane, lipid-bound and soluble proteins associated with intracellular compartments other than endosomes	4b: mitochondrial proteins
PNKD	Q8N490	4 - Transmembrane, lipid-bound and soluble proteins associated with intracellular compartments other than endosomes	4b: mitochondrial proteins
PNPLA8	Q9NP80	4 - Transmembrane, lipid-bound and soluble proteins associated with intracellular compartments other than endosomes	4b: mitochondrial proteins
PNPO	Q9NVS9	4 - Transmembrane, lipid-bound and soluble proteins associated with intracellular compartments other than endosomes	4b: mitochondrial proteins
PNPT1	Q8TCS8	4 - Transmembrane, lipid-bound and soluble proteins associated with intracellular compartments other than endosomes	4b: mitochondrial proteins
POLB	P06746	4 - Transmembrane, lipid-bound and soluble proteins associated with intracellular compartments other than endosomes	4b: mitochondrial proteins
POLDIP2	Q9Y2S7	4 - Transmembrane, lipid-bound and soluble proteins associated with intracellular compartments other than endosomes	4b: mitochondrial proteins
POLG	P54098	4 - Transmembrane, lipid-bound and soluble proteins associated with intracellular compartments other than endosomes	4b: mitochondrial proteins
POLG2	Q9UHN1	4 - Transmembrane, lipid-bound and soluble proteins associated with intracellular compartments other than endosomes	4b: mitochondrial proteins
POLQ	O75417	4 - Transmembrane, lipid-bound and soluble proteins associated with intracellular compartments other than endosomes	4b: mitochondrial proteins
POLRMT	O00411	4 - Transmembrane, lipid-bound and soluble proteins associated with intracellular compartments other than endosomes	4b: mitochondrial proteins
PPA2	Q9H2U2	4 - Transmembrane, lipid-bound and soluble proteins associated with intracellular compartments other than endosomes	4b: mitochondrial proteins
PPIF	P30405	4 - Transmembrane, lipid-bound and soluble proteins associated with intracellular compartments other than endosomes	4b: mitochondrial proteins
PPM1K	Q8N3J5	4 - Transmembrane, lipid-bound and soluble proteins associated with intracellular compartments other than endosomes	4b: mitochondrial proteins
PPOX	P50336	4 - Transmembrane, lipid-bound and soluble proteins associated with intracellular compartments other than endosomes	4b: mitochondrial proteins
PPTC7	Q8NI37	4 - Transmembrane, lipid-bound and soluble proteins associated with intracellular compartments other than endosomes	4b: mitochondrial proteins
PRDX2	P32119	4 - Transmembrane, lipid-bound and soluble proteins associated with intracellular compartments other than endosomes	4b: mitochondrial proteins
PRDX3	P30048	4 - Transmembrane, lipid-bound and soluble proteins associated with intracellular compartments other than endosomes	4b: mitochondrial proteins
PRDX4	Q13162	4 - Transmembrane, lipid-bound and soluble proteins associated with intracellular compartments other than endosomes	4b: mitochondrial proteins
PRDX5	P30044	4 - Transmembrane, lipid-bound and soluble proteins associated with intracellular compartments other than endosomes	4b: mitochondrial proteins
PRDX6	P30041	4 - Transmembrane, lipid-bound and soluble proteins associated with intracellular compartments other than endosomes	4b: mitochondrial proteins
PRELID1	Q9Y255	4 - Transmembrane, lipid-bound and soluble proteins associated with intracellular compartments other than endosomes	4b: mitochondrial proteins
PRELID2	Q8N945	4 - Transmembrane, lipid-bound and soluble proteins associated with intracellular compartments other than endosomes	4b: mitochondrial proteins
PRELID3A	Q96N28	4 - Transmembrane, lipid-bound and soluble proteins associated with intracellular compartments other than endosomes	4b: mitochondrial proteins
PRELID3B	Q9Y3B1	4 - Transmembrane, lipid-bound and soluble proteins associated with intracellular compartments other than endosomes	4b: mitochondrial proteins
PREPL	Q4J6C6	4 - Transmembrane, lipid-bound and soluble proteins associated with intracellular compartments other than endosomes	4b: mitochondrial proteins
PRIMPOL	Q96LW4	4 - Transmembrane, lipid-bound and soluble proteins associated with intracellular compartments other than endosomes	4b: mitochondrial proteins
PRKACA	P17612	4 - Transmembrane, lipid-bound and soluble proteins associated with intracellular compartments other than endosomes	4b: mitochondrial proteins
PRKN	O60260	4 - Transmembrane, lipid-bound and soluble proteins associated with intracellular compartments other than endosomes	4b: mitochondrial proteins
PRODH	O43272	4 - Transmembrane, lipid-bound and soluble proteins associated with intracellular compartments other than endosomes	4b: mitochondrial proteins
PRODH2	Q9UF12	4 - Transmembrane, lipid-bound and soluble proteins associated with intracellular compartments other than endosomes	4b: mitochondrial proteins
PRORP	O15091	4 - Transmembrane, lipid-bound and soluble proteins associated with intracellular compartments other than endosomes	4b: mitochondrial proteins
PRSS35	Q8N3Z0	4 - Transmembrane, lipid-bound and soluble proteins associated with intracellular compartments other than endosomes	4b: mitochondrial proteins
PRXL2A	Q9BRX8	4 - Transmembrane, lipid-bound and soluble proteins associated with intracellular compartments other than endosomes	4b: mitochondrial proteins
PTCD1	O75127	4 - Transmembrane, lipid-bound and soluble proteins associated with intracellular compartments other than endosomes	4b: mitochondrial proteins
PTCD2	Q8WV60	4 - Transmembrane, lipid-bound and soluble proteins associated with intracellular compartments other than endosomes	4b: mitochondrial proteins
PTCD3	Q96EY7	4 - Transmembrane, lipid-bound and soluble proteins associated with intracellular compartments other than endosomes	4b: mitochondrial proteins
PTGES2	Q9H7Z7	4 - Transmembrane, lipid-bound and soluble proteins associated with intracellular compartments other than endosomes	4b: mitochondrial proteins
PTPMT1	Q8WUK0	4 - Transmembrane, lipid-bound and soluble proteins associated with intracellular compartments other than endosomes	4b: mitochondrial proteins
PTRH1	Q86Y79	4 - Transmembrane, lipid-bound and soluble proteins associated with intracellular compartments other than endosomes	4b: mitochondrial proteins
PTRH2	Q9Y3E5	4 - Transmembrane, lipid-bound and soluble proteins associated with intracellular compartments other than endosomes	4b: mitochondrial proteins
PUS1	Q9Y606	4 - Transmembrane, lipid-bound and soluble proteins associated with intracellular compartments other than endosomes	4b: mitochondrial proteins
PUSL1	Q8N0Z8	4 - Transmembrane, lipid-bound and soluble proteins associated with intracellular compartments other than endosomes	4b: mitochondrial proteins
PXMP2	Q9NR77	4 - Transmembrane, lipid-bound and soluble proteins associated with intracellular compartments other than endosomes	4b: mitochondrial proteins
PXMP4	Q9Y6I8	4 - Transmembrane, lipid-bound and soluble proteins associated with intracellular compartments other than endosomes	4b: mitochondrial proteins
PYCR1	P32322	4 - Transmembrane, lipid-bound and soluble proteins associated with intracellular compartments other than endosomes	4b: mitochondrial proteins
PYCR2	Q96C36	4 - Transmembrane, lipid-bound and soluble proteins associated with intracellular compartments other than endosomes	4b: mitochondrial proteins
PYURF	Q96I23	4 - Transmembrane, lipid-bound and soluble proteins associated with intracellular compartments other than endosomes	4b: mitochondrial proteins
QDPR	P09417	4 - Transmembrane, lipid-bound and soluble proteins associated with intracellular compartments other than endosomes	4b: mitochondrial proteins
QRSL1	Q9H0R6	4 - Transmembrane, lipid-bound and soluble proteins associated with intracellular compartments other than endosomes	4b: mitochondrial proteins
QTRT1	Q9BXR0	4 - Transmembrane, lipid-bound and soluble proteins associated with intracellular compartments other than endosomes	4b: mitochondrial proteins
RAB24	Q969Q5	4 - Transmembrane, lipid-bound and soluble proteins associated with intracellular compartments other than endosomes	4b: mitochondrial proteins
RAB5IF	Q9BUV8	4 - Transmembrane, lipid-bound and soluble proteins associated with intracellular compartments other than endosomes	4b: mitochondrial proteins
RARS2	Q5T160	4 - Transmembrane, lipid-bound and soluble proteins associated with intracellular compartments other than endosomes	4b: mitochondrial proteins
RBFA	Q8N0V3	4 - Transmembrane, lipid-bound and soluble proteins associated with intracellular compartments other than endosomes	4b: mitochondrial proteins
RCC1L	Q96I51	4 - Transmembrane, lipid-bound and soluble proteins associated with intracellular compartments other than endosomes	4b: mitochondrial proteins
RDH13	Q8NBN7	4 - Transmembrane, lipid-bound and soluble proteins associated with intracellular compartments other than endosomes	4b: mitochondrial proteins
RDH14	Q9HBH5	4 - Transmembrane, lipid-bound and soluble proteins associated with intracellular compartments other than endosomes	4b: mitochondrial proteins
RECQL4	O94761	4 - Transmembrane, lipid-bound and soluble proteins associated with intracellular compartments other than endosomes	4b: mitochondrial proteins
REXO2	Q9Y3B8	4 - Transmembrane, lipid-bound and soluble proteins associated with intracellular compartments other than endosomes	4b: mitochondrial proteins
RFK	Q969G6	4 - Transmembrane, lipid-bound and soluble proteins associated with intracellular compartments other than endosomes	4b: mitochondrial proteins
RHOT1	Q8IXI2	4 - Transmembrane, lipid-bound and soluble proteins associated with intracellular compartments other than endosomes	4b: mitochondrial proteins
RHOT2	Q8IXI1	4 - Transmembrane, lipid-bound and soluble proteins associated with intracellular compartments other than endosomes	4b: mitochondrial proteins
RIDA	P52758	4 - Transmembrane, lipid-bound and soluble proteins associated with intracellular compartments other than endosomes	4b: mitochondrial proteins
RMDN1	Q96DB5	4 - Transmembrane, lipid-bound and soluble proteins associated with intracellular compartments other than endosomes	4b: mitochondrial proteins
RMDN3	Q96TC7	4 - Transmembrane, lipid-bound and soluble proteins associated with intracellular compartments other than endosomes	4b: mitochondrial proteins
RMND1	Q9NWS8	4 - Transmembrane, lipid-bound and soluble proteins associated with intracellular compartments other than endosomes	4b: mitochondrial proteins
RNASEH1	O60930	4 - Transmembrane, lipid-bound and soluble proteins associated with intracellular compartments other than endosomes	4b: mitochondrial proteins
ROMO1	P60602	4 - Transmembrane, lipid-bound and soluble proteins associated with intracellular compartments other than endosomes	4b: mitochondrial proteins
RPIA	P49247	4 - Transmembrane, lipid-bound and soluble proteins associated with intracellular compartments other than endosomes	4b: mitochondrial proteins
RPUSD3	Q6P087	4 - Transmembrane, lipid-bound and soluble proteins associated with intracellular compartments other than endosomes	4b: mitochondrial proteins
RPUSD4	Q96CM3	4 - Transmembrane, lipid-bound and soluble proteins associated with intracellular compartments other than endosomes	4b: mitochondrial proteins
RSAD1	Q9HA92	4 - Transmembrane, lipid-bound and soluble proteins associated with intracellular compartments other than endosomes	4b: mitochondrial proteins
RTL10	Q7L3V2	4 - Transmembrane, lipid-bound and soluble proteins associated with intracellular compartments other than endosomes	4b: mitochondrial proteins
RTN4IP1	Q8WWV3	4 - Transmembrane, lipid-bound and soluble proteins associated with intracellular compartments other than endosomes	4b: mitochondrial proteins
SAMM50	Q9Y512	4 - Transmembrane, lipid-bound and soluble proteins associated with intracellular compartments other than endosomes	4b: mitochondrial proteins
SARDH	Q9UL12	4 - Transmembrane, lipid-bound and soluble proteins associated with intracellular compartments other than endosomes	4b: mitochondrial proteins
SARS2	Q9NP81	4 - Transmembrane, lipid-bound and soluble proteins associated with intracellular compartments other than endosomes	4b: mitochondrial proteins
SCO1	O75880	4 - Transmembrane, lipid-bound and soluble proteins associated with intracellular compartments other than endosomes	4b: mitochondrial proteins
SCO2	O43819	4 - Transmembrane, lipid-bound and soluble proteins associated with intracellular compartments other than endosomes	4b: mitochondrial proteins
SCP2	P22307	4 - Transmembrane, lipid-bound and soluble proteins associated with intracellular compartments other than endosomes	4b: mitochondrial proteins
SDHA	P31040	4 - Transmembrane, lipid-bound and soluble proteins associated with intracellular compartments other than endosomes	4b: mitochondrial proteins
SDHAF1	A6NFY7	4 - Transmembrane, lipid-bound and soluble proteins associated with intracellular compartments other than endosomes	4b: mitochondrial proteins
SDHAF2	Q9NX18	4 - Transmembrane, lipid-bound and soluble proteins associated with intracellular compartments other than endosomes	4b: mitochondrial proteins
SDHAF3	Q9NRP4	4 - Transmembrane, lipid-bound and soluble proteins associated with intracellular compartments other than endosomes	4b: mitochondrial proteins
SDHAF4	Q5VUM1	4 - Transmembrane, lipid-bound and soluble proteins associated with intracellular compartments other than endosomes	4b: mitochondrial proteins
SDHB	P21912	4 - Transmembrane, lipid-bound and soluble proteins associated with intracellular compartments other than endosomes	4b: mitochondrial proteins
SDHC	Q99643	4 - Transmembrane, lipid-bound and soluble proteins associated with intracellular compartments other than endosomes	4b: mitochondrial proteins
SDHD	O14521	4 - Transmembrane, lipid-bound and soluble proteins associated with intracellular compartments other than endosomes	4b: mitochondrial proteins
SDR39U1	Q9NRG7	4 - Transmembrane, lipid-bound and soluble proteins associated with intracellular compartments other than endosomes	4b: mitochondrial proteins
SDSL	Q96GA7	4 - Transmembrane, lipid-bound and soluble proteins associated with intracellular compartments other than endosomes	4b: mitochondrial proteins
SELENOO	Q9BVL4	4 - Transmembrane, lipid-bound and soluble proteins associated with intracellular compartments other than endosomes	4b: mitochondrial proteins
SEPTIN4	O43236	4 - Transmembrane, lipid-bound and soluble proteins associated with intracellular compartments other than endosomes	4b: mitochondrial proteins
SERAC1	Q96JX3	4 - Transmembrane, lipid-bound and soluble proteins associated with intracellular compartments other than endosomes	4b: mitochondrial proteins
SERHL2	Q9H4I8	4 - Transmembrane, lipid-bound and soluble proteins associated with intracellular compartments other than endosomes	4b: mitochondrial proteins
SETD9	Q8NE22	4 - Transmembrane, lipid-bound and soluble proteins associated with intracellular compartments other than endosomes	4b: mitochondrial proteins
SFXN1	Q9H9B4	4 - Transmembrane, lipid-bound and soluble proteins associated with intracellular compartments other than endosomes	4b: mitochondrial proteins
SFXN2	Q96NB2	4 - Transmembrane, lipid-bound and soluble proteins associated with intracellular compartments other than endosomes	4b: mitochondrial proteins
SFXN3	Q9BWM7	4 - Transmembrane, lipid-bound and soluble proteins associated with intracellular compartments other than endosomes	4b: mitochondrial proteins
SFXN4	Q6P4A7	4 - Transmembrane, lipid-bound and soluble proteins associated with intracellular compartments other than endosomes	4b: mitochondrial proteins
SFXN5	Q8TD22	4 - Transmembrane, lipid-bound and soluble proteins associated with intracellular compartments other than endosomes	4b: mitochondrial proteins
SHMT2	P34897	4 - Transmembrane, lipid-bound and soluble proteins associated with intracellular compartments other than endosomes	4b: mitochondrial proteins
SIRT3	Q9NTG7	4 - Transmembrane, lipid-bound and soluble proteins associated with intracellular compartments other than endosomes	4b: mitochondrial proteins
SIRT4	Q9Y6E7	4 - Transmembrane, lipid-bound and soluble proteins associated with intracellular compartments other than endosomes	4b: mitochondrial proteins
SIRT5	Q9NXA8	4 - Transmembrane, lipid-bound and soluble proteins associated with intracellular compartments other than endosomes	4b: mitochondrial proteins
SLC25A1	P53007	4 - Transmembrane, lipid-bound and soluble proteins associated with intracellular compartments other than endosomes	4b: mitochondrial proteins
SLC25A10	Q9UBX3	4 - Transmembrane, lipid-bound and soluble proteins associated with intracellular compartments other than endosomes	4b: mitochondrial proteins
SLC25A11	Q02978	4 - Transmembrane, lipid-bound and soluble proteins associated with intracellular compartments other than endosomes	4b: mitochondrial proteins
SLC25A12	O75746	4 - Transmembrane, lipid-bound and soluble proteins associated with intracellular compartments other than endosomes	4b: mitochondrial proteins
SLC25A13	Q9UJS0	4 - Transmembrane, lipid-bound and soluble proteins associated with intracellular compartments other than endosomes	4b: mitochondrial proteins
SLC25A14	O95258	4 - Transmembrane, lipid-bound and soluble proteins associated with intracellular compartments other than endosomes	4b: mitochondrial proteins
SLC25A15	Q9Y619	4 - Transmembrane, lipid-bound and soluble proteins associated with intracellular compartments other than endosomes	4b: mitochondrial proteins
SLC25A16	P16260	4 - Transmembrane, lipid-bound and soluble proteins associated with intracellular compartments other than endosomes	4b: mitochondrial proteins
SLC25A18	Q9H1K4	4 - Transmembrane, lipid-bound and soluble proteins associated with intracellular compartments other than endosomes	4b: mitochondrial proteins
SLC25A19	Q9HC21	4 - Transmembrane, lipid-bound and soluble proteins associated with intracellular compartments other than endosomes	4b: mitochondrial proteins
SLC25A20	O43772	4 - Transmembrane, lipid-bound and soluble proteins associated with intracellular compartments other than endosomes	4b: mitochondrial proteins
SLC25A21	Q9BQT8	4 - Transmembrane, lipid-bound and soluble proteins associated with intracellular compartments other than endosomes	4b: mitochondrial proteins
SLC25A22	Q9H936	4 - Transmembrane, lipid-bound and soluble proteins associated with intracellular compartments other than endosomes	4b: mitochondrial proteins
SLC25A23	Q9BV35	4 - Transmembrane, lipid-bound and soluble proteins associated with intracellular compartments other than endosomes	4b: mitochondrial proteins
SLC25A24	Q6NUK1	4 - Transmembrane, lipid-bound and soluble proteins associated with intracellular compartments other than endosomes	4b: mitochondrial proteins
SLC25A25	Q6KCM7	4 - Transmembrane, lipid-bound and soluble proteins associated with intracellular compartments other than endosomes	4b: mitochondrial proteins
SLC25A26	Q70HW3	4 - Transmembrane, lipid-bound and soluble proteins associated with intracellular compartments other than endosomes	4b: mitochondrial proteins
SLC25A27	O95847	4 - Transmembrane, lipid-bound and soluble proteins associated with intracellular compartments other than endosomes	4b: mitochondrial proteins
SLC25A28	Q96A46	4 - Transmembrane, lipid-bound and soluble proteins associated with intracellular compartments other than endosomes	4b: mitochondrial proteins
SLC25A29	Q8N8R3	4 - Transmembrane, lipid-bound and soluble proteins associated with intracellular compartments other than endosomes	4b: mitochondrial proteins
SLC25A3	Q00325	4 - Transmembrane, lipid-bound and soluble proteins associated with intracellular compartments other than endosomes	4b: mitochondrial proteins
SLC25A30	Q5SVS4	4 - Transmembrane, lipid-bound and soluble proteins associated with intracellular compartments other than endosomes	4b: mitochondrial proteins
SLC25A31	Q9H0C2	4 - Transmembrane, lipid-bound and soluble proteins associated with intracellular compartments other than endosomes	4b: mitochondrial proteins
SLC25A32	Q9H2D1	4 - Transmembrane, lipid-bound and soluble proteins associated with intracellular compartments other than endosomes	4b: mitochondrial proteins
SLC25A33	Q9BSK2	4 - Transmembrane, lipid-bound and soluble proteins associated with intracellular compartments other than endosomes	4b: mitochondrial proteins
SLC25A34	Q6PIV7	4 - Transmembrane, lipid-bound and soluble proteins associated with intracellular compartments other than endosomes	4b: mitochondrial proteins
SLC25A35	Q3KQZ1	4 - Transmembrane, lipid-bound and soluble proteins associated with intracellular compartments other than endosomes	4b: mitochondrial proteins
SLC25A36	Q96CQ1	4 - Transmembrane, lipid-bound and soluble proteins associated with intracellular compartments other than endosomes	4b: mitochondrial proteins
SLC25A37	Q9NYZ2	4 - Transmembrane, lipid-bound and soluble proteins associated with intracellular compartments other than endosomes	4b: mitochondrial proteins
SLC25A38	Q96DW6	4 - Transmembrane, lipid-bound and soluble proteins associated with intracellular compartments other than endosomes	4b: mitochondrial proteins
SLC25A39	Q9BZJ4	4 - Transmembrane, lipid-bound and soluble proteins associated with intracellular compartments other than endosomes	4b: mitochondrial proteins
SLC25A4	P12235	4 - Transmembrane, lipid-bound and soluble proteins associated with intracellular compartments other than endosomes	4b: mitochondrial proteins
SLC25A40	Q8TBP6	4 - Transmembrane, lipid-bound and soluble proteins associated with intracellular compartments other than endosomes	4b: mitochondrial proteins
SLC25A41	Q8N5S1	4 - Transmembrane, lipid-bound and soluble proteins associated with intracellular compartments other than endosomes	4b: mitochondrial proteins
SLC25A42	Q86VD7	4 - Transmembrane, lipid-bound and soluble proteins associated with intracellular compartments other than endosomes	4b: mitochondrial proteins
SLC25A43	Q8WUT9	4 - Transmembrane, lipid-bound and soluble proteins associated with intracellular compartments other than endosomes	4b: mitochondrial proteins
SLC25A44	Q96H78	4 - Transmembrane, lipid-bound and soluble proteins associated with intracellular compartments other than endosomes	4b: mitochondrial proteins
SLC25A45	Q8N413	4 - Transmembrane, lipid-bound and soluble proteins associated with intracellular compartments other than endosomes	4b: mitochondrial proteins
SLC25A46	Q96AG3	4 - Transmembrane, lipid-bound and soluble proteins associated with intracellular compartments other than endosomes	4b: mitochondrial proteins
SLC25A47	Q6Q0C1	4 - Transmembrane, lipid-bound and soluble proteins associated with intracellular compartments other than endosomes	4b: mitochondrial proteins
SLC25A48	Q6ZT89	4 - Transmembrane, lipid-bound and soluble proteins associated with intracellular compartments other than endosomes	4b: mitochondrial proteins
SLC25A5	P05141	4 - Transmembrane, lipid-bound and soluble proteins associated with intracellular compartments other than endosomes	4b: mitochondrial proteins
SLC25A51	Q9H1U9	4 - Transmembrane, lipid-bound and soluble proteins associated with intracellular compartments other than endosomes	4b: mitochondrial proteins
SLC25A52	Q3SY17	4 - Transmembrane, lipid-bound and soluble proteins associated with intracellular compartments other than endosomes	4b: mitochondrial proteins
SLC25A53	Q5H9E4	4 - Transmembrane, lipid-bound and soluble proteins associated with intracellular compartments other than endosomes	4b: mitochondrial proteins
SLC25A6	P12236	4 - Transmembrane, lipid-bound and soluble proteins associated with intracellular compartments other than endosomes	4b: mitochondrial proteins
SLC30A9	Q6PML9	4 - Transmembrane, lipid-bound and soluble proteins associated with intracellular compartments other than endosomes	4b: mitochondrial proteins
SLC8B1	Q6J4K2	4 - Transmembrane, lipid-bound and soluble proteins associated with intracellular compartments other than endosomes	4b: mitochondrial proteins
SLIRP	Q9GZT3	4 - Transmembrane, lipid-bound and soluble proteins associated with intracellular compartments other than endosomes	4b: mitochondrial proteins
SMDT1	Q9H4I9	4 - Transmembrane, lipid-bound and soluble proteins associated with intracellular compartments other than endosomes	4b: mitochondrial proteins
SMIM20	Q8N5G0	4 - Transmembrane, lipid-bound and soluble proteins associated with intracellular compartments other than endosomes	4b: mitochondrial proteins
SMIM8	Q96KF7	4 - Transmembrane, lipid-bound and soluble proteins associated with intracellular compartments other than endosomes	4b: mitochondrial proteins
SNAP29	O95721	4 - Transmembrane, lipid-bound and soluble proteins associated with intracellular compartments other than endosomes	4b: mitochondrial proteins
SND1	Q7KZF4	4 - Transmembrane, lipid-bound and soluble proteins associated with intracellular compartments other than endosomes	4b: mitochondrial proteins
SOD1	P00441	4 - Transmembrane, lipid-bound and soluble proteins associated with intracellular compartments other than endosomes	4b: mitochondrial proteins
SOD2	P04179	4 - Transmembrane, lipid-bound and soluble proteins associated with intracellular compartments other than endosomes	4b: mitochondrial proteins
SPATA19	Q7Z5L4	4 - Transmembrane, lipid-bound and soluble proteins associated with intracellular compartments other than endosomes	4b: mitochondrial proteins
SPATA20	Q8TB22	4 - Transmembrane, lipid-bound and soluble proteins associated with intracellular compartments other than endosomes	4b: mitochondrial proteins
SPG7	Q9UQ90	4 - Transmembrane, lipid-bound and soluble proteins associated with intracellular compartments other than endosomes	4b: mitochondrial proteins
SPHK2	Q9NRA0	4 - Transmembrane, lipid-bound and soluble proteins associated with intracellular compartments other than endosomes	4b: mitochondrial proteins
SPHKAP	Q2M3C7	4 - Transmembrane, lipid-bound and soluble proteins associated with intracellular compartments other than endosomes	4b: mitochondrial proteins
SPIRE1	Q08AE8	4 - Transmembrane, lipid-bound and soluble proteins associated with intracellular compartments other than endosomes	4b: mitochondrial proteins
SPR	P35270	4 - Transmembrane, lipid-bound and soluble proteins associated with intracellular compartments other than endosomes	4b: mitochondrial proteins
SPRYD4	Q8WW59	4 - Transmembrane, lipid-bound and soluble proteins associated with intracellular compartments other than endosomes	4b: mitochondrial proteins
SPTLC2	O15270	4 - Transmembrane, lipid-bound and soluble proteins associated with intracellular compartments other than endosomes	4b: mitochondrial proteins
SQOR	Q9Y6N5	4 - Transmembrane, lipid-bound and soluble proteins associated with intracellular compartments other than endosomes	4b: mitochondrial proteins
SSBP1	Q04837	4 - Transmembrane, lipid-bound and soluble proteins associated with intracellular compartments other than endosomes	4b: mitochondrial proteins
STAR	P49675	4 - Transmembrane, lipid-bound and soluble proteins associated with intracellular compartments other than endosomes	4b: mitochondrial proteins
STARD7	Q9NQZ5	4 - Transmembrane, lipid-bound and soluble proteins associated with intracellular compartments other than endosomes	4b: mitochondrial proteins
STOM	P27105	4 - Transmembrane, lipid-bound and soluble proteins associated with intracellular compartments other than endosomes	4b: mitochondrial proteins
STOML2	Q9UJZ1	4 - Transmembrane, lipid-bound and soluble proteins associated with intracellular compartments other than endosomes	4b: mitochondrial proteins
STX17	P56962	4 - Transmembrane, lipid-bound and soluble proteins associated with intracellular compartments other than endosomes	4b: mitochondrial proteins
STYXL1	Q9Y6J8	4 - Transmembrane, lipid-bound and soluble proteins associated with intracellular compartments other than endosomes	4b: mitochondrial proteins
SUCLA2	Q9P2R7	4 - Transmembrane, lipid-bound and soluble proteins associated with intracellular compartments other than endosomes	4b: mitochondrial proteins
SUCLG1	P53597	4 - Transmembrane, lipid-bound and soluble proteins associated with intracellular compartments other than endosomes	4b: mitochondrial proteins
SUCLG2	Q96I99	4 - Transmembrane, lipid-bound and soluble proteins associated with intracellular compartments other than endosomes	4b: mitochondrial proteins
SUGCT	Q9HAC7	4 - Transmembrane, lipid-bound and soluble proteins associated with intracellular compartments other than endosomes	4b: mitochondrial proteins
SUOX	P51687	4 - Transmembrane, lipid-bound and soluble proteins associated with intracellular compartments other than endosomes	4b: mitochondrial proteins
SUPV3L1	Q8IYB8	4 - Transmembrane, lipid-bound and soluble proteins associated with intracellular compartments other than endosomes	4b: mitochondrial proteins
SURF1	Q15526	4 - Transmembrane, lipid-bound and soluble proteins associated with intracellular compartments other than endosomes	4b: mitochondrial proteins
SYNJ2BP	P57105	4 - Transmembrane, lipid-bound and soluble proteins associated with intracellular compartments other than endosomes	4b: mitochondrial proteins
TACO1	Q9BSH4	4 - Transmembrane, lipid-bound and soluble proteins associated with intracellular compartments other than endosomes	4b: mitochondrial proteins
TAMM41	Q96BW9	4 - Transmembrane, lipid-bound and soluble proteins associated with intracellular compartments other than endosomes	4b: mitochondrial proteins
TARS2	Q9BW92	4 - Transmembrane, lipid-bound and soluble proteins associated with intracellular compartments other than endosomes	4b: mitochondrial proteins
TAZ	Q16635	4 - Transmembrane, lipid-bound and soluble proteins associated with intracellular compartments other than endosomes	4b: mitochondrial proteins
TBRG4	Q969Z0	4 - Transmembrane, lipid-bound and soluble proteins associated with intracellular compartments other than endosomes	4b: mitochondrial proteins
TCAIM	Q8N3R3	4 - Transmembrane, lipid-bound and soluble proteins associated with intracellular compartments other than endosomes	4b: mitochondrial proteins
TDRKH	Q9Y2W6	4 - Transmembrane, lipid-bound and soluble proteins associated with intracellular compartments other than endosomes	4b: mitochondrial proteins
TEFM	Q96QE5	4 - Transmembrane, lipid-bound and soluble proteins associated with intracellular compartments other than endosomes	4b: mitochondrial proteins
TFAM	Q00059	4 - Transmembrane, lipid-bound and soluble proteins associated with intracellular compartments other than endosomes	4b: mitochondrial proteins
TFB1M	Q8WVM0	4 - Transmembrane, lipid-bound and soluble proteins associated with intracellular compartments other than endosomes	4b: mitochondrial proteins
TFB2M	Q9H5Q4	4 - Transmembrane, lipid-bound and soluble proteins associated with intracellular compartments other than endosomes	4b: mitochondrial proteins
THEM4	Q5T1C6	4 - Transmembrane, lipid-bound and soluble proteins associated with intracellular compartments other than endosomes	4b: mitochondrial proteins
THEM5	Q8N1Q8	4 - Transmembrane, lipid-bound and soluble proteins associated with intracellular compartments other than endosomes	4b: mitochondrial proteins
THG1L	Q9NWX6	4 - Transmembrane, lipid-bound and soluble proteins associated with intracellular compartments other than endosomes	4b: mitochondrial proteins
THNSL1	Q8IYQ7	4 - Transmembrane, lipid-bound and soluble proteins associated with intracellular compartments other than endosomes	4b: mitochondrial proteins
TIMM10	P62072	4 - Transmembrane, lipid-bound and soluble proteins associated with intracellular compartments other than endosomes	4b: mitochondrial proteins
TIMM10B	Q9Y5J6	4 - Transmembrane, lipid-bound and soluble proteins associated with intracellular compartments other than endosomes	4b: mitochondrial proteins
TIMM13	Q9Y5L4	4 - Transmembrane, lipid-bound and soluble proteins associated with intracellular compartments other than endosomes	4b: mitochondrial proteins
TIMM17A	Q99595	4 - Transmembrane, lipid-bound and soluble proteins associated with intracellular compartments other than endosomes	4b: mitochondrial proteins
TIMM17B	O60830	4 - Transmembrane, lipid-bound and soluble proteins associated with intracellular compartments other than endosomes	4b: mitochondrial proteins
TIMM21	Q9BVV7	4 - Transmembrane, lipid-bound and soluble proteins associated with intracellular compartments other than endosomes	4b: mitochondrial proteins
TIMM22	Q9Y584	4 - Transmembrane, lipid-bound and soluble proteins associated with intracellular compartments other than endosomes	4b: mitochondrial proteins
TIMM23	O14925	4 - Transmembrane, lipid-bound and soluble proteins associated with intracellular compartments other than endosomes	4b: mitochondrial proteins
TIMM29	Q9BSF4	4 - Transmembrane, lipid-bound and soluble proteins associated with intracellular compartments other than endosomes	4b: mitochondrial proteins
TIMM44	O43615	4 - Transmembrane, lipid-bound and soluble proteins associated with intracellular compartments other than endosomes	4b: mitochondrial proteins
TIMM50	Q3ZCQ8	4 - Transmembrane, lipid-bound and soluble proteins associated with intracellular compartments other than endosomes	4b: mitochondrial proteins
TIMM8A	O60220	4 - Transmembrane, lipid-bound and soluble proteins associated with intracellular compartments other than endosomes	4b: mitochondrial proteins
TIMM8B	Q9Y5J9	4 - Transmembrane, lipid-bound and soluble proteins associated with intracellular compartments other than endosomes	4b: mitochondrial proteins
TIMM9	Q9Y5J7	4 - Transmembrane, lipid-bound and soluble proteins associated with intracellular compartments other than endosomes	4b: mitochondrial proteins
TIMMDC1	Q9NPL8	4 - Transmembrane, lipid-bound and soluble proteins associated with intracellular compartments other than endosomes	4b: mitochondrial proteins
TK2	O00142	4 - Transmembrane, lipid-bound and soluble proteins associated with intracellular compartments other than endosomes	4b: mitochondrial proteins
TMEM11	P17152	4 - Transmembrane, lipid-bound and soluble proteins associated with intracellular compartments other than endosomes	4b: mitochondrial proteins
TMEM126A	Q9H061	4 - Transmembrane, lipid-bound and soluble proteins associated with intracellular compartments other than endosomes	4b: mitochondrial proteins
TMEM126B	Q8IUX1	4 - Transmembrane, lipid-bound and soluble proteins associated with intracellular compartments other than endosomes	4b: mitochondrial proteins
TMEM143	Q96AN5	4 - Transmembrane, lipid-bound and soluble proteins associated with intracellular compartments other than endosomes	4b: mitochondrial proteins
TMEM14C	Q9P0S9	4 - Transmembrane, lipid-bound and soluble proteins associated with intracellular compartments other than endosomes	4b: mitochondrial proteins
TMEM177	Q53S58	4 - Transmembrane, lipid-bound and soluble proteins associated with intracellular compartments other than endosomes	4b: mitochondrial proteins
TMEM186	Q96B77	4 - Transmembrane, lipid-bound and soluble proteins associated with intracellular compartments other than endosomes	4b: mitochondrial proteins
TMEM205	Q6UW68	4 - Transmembrane, lipid-bound and soluble proteins associated with intracellular compartments other than endosomes	4b: mitochondrial proteins
TMEM65	Q6PI78	4 - Transmembrane, lipid-bound and soluble proteins associated with intracellular compartments other than endosomes	4b: mitochondrial proteins
TMEM70	Q9BUB7	4 - Transmembrane, lipid-bound and soluble proteins associated with intracellular compartments other than endosomes	4b: mitochondrial proteins
TMLHE	Q9NVH6	4 - Transmembrane, lipid-bound and soluble proteins associated with intracellular compartments other than endosomes	4b: mitochondrial proteins
TOMM20	Q15388	4 - Transmembrane, lipid-bound and soluble proteins associated with intracellular compartments other than endosomes	4b: mitochondrial proteins
TOMM20L	Q6UXN7	4 - Transmembrane, lipid-bound and soluble proteins associated with intracellular compartments other than endosomes	4b: mitochondrial proteins
TOMM22	Q9NS69	4 - Transmembrane, lipid-bound and soluble proteins associated with intracellular compartments other than endosomes	4b: mitochondrial proteins
TOMM34	Q15785	4 - Transmembrane, lipid-bound and soluble proteins associated with intracellular compartments other than endosomes	4b: mitochondrial proteins
TOMM40	O96008	4 - Transmembrane, lipid-bound and soluble proteins associated with intracellular compartments other than endosomes	4b: mitochondrial proteins
TOMM40L	Q969M1	4 - Transmembrane, lipid-bound and soluble proteins associated with intracellular compartments other than endosomes	4b: mitochondrial proteins
TOMM5	Q8N4H5	4 - Transmembrane, lipid-bound and soluble proteins associated with intracellular compartments other than endosomes	4b: mitochondrial proteins
TOMM6	Q96B49	4 - Transmembrane, lipid-bound and soluble proteins associated with intracellular compartments other than endosomes	4b: mitochondrial proteins
TOMM7	Q9P0U1	4 - Transmembrane, lipid-bound and soluble proteins associated with intracellular compartments other than endosomes	4b: mitochondrial proteins
TOMM70	O94826	4 - Transmembrane, lipid-bound and soluble proteins associated with intracellular compartments other than endosomes	4b: mitochondrial proteins
TOP1MT	Q969P6	4 - Transmembrane, lipid-bound and soluble proteins associated with intracellular compartments other than endosomes	4b: mitochondrial proteins
TOP3A	Q13472	4 - Transmembrane, lipid-bound and soluble proteins associated with intracellular compartments other than endosomes	4b: mitochondrial proteins
TRAP1	Q12931	4 - Transmembrane, lipid-bound and soluble proteins associated with intracellular compartments other than endosomes	4b: mitochondrial proteins
TRIAP1	O43715	4 - Transmembrane, lipid-bound and soluble proteins associated with intracellular compartments other than endosomes	4b: mitochondrial proteins
TRIT1	Q9H3H1	4 - Transmembrane, lipid-bound and soluble proteins associated with intracellular compartments other than endosomes	4b: mitochondrial proteins
TRMT1	Q9NXH9	4 - Transmembrane, lipid-bound and soluble proteins associated with intracellular compartments other than endosomes	4b: mitochondrial proteins
TRMT10C	Q7L0Y3	4 - Transmembrane, lipid-bound and soluble proteins associated with intracellular compartments other than endosomes	4b: mitochondrial proteins
TRMT2B	Q96GJ1	4 - Transmembrane, lipid-bound and soluble proteins associated with intracellular compartments other than endosomes	4b: mitochondrial proteins
TRMT5	Q32P41	4 - Transmembrane, lipid-bound and soluble proteins associated with intracellular compartments other than endosomes	4b: mitochondrial proteins
TRMT61B	Q9BVS5	4 - Transmembrane, lipid-bound and soluble proteins associated with intracellular compartments other than endosomes	4b: mitochondrial proteins
TRMU	O75648	4 - Transmembrane, lipid-bound and soluble proteins associated with intracellular compartments other than endosomes	4b: mitochondrial proteins
TRNT1	Q96Q11	4 - Transmembrane, lipid-bound and soluble proteins associated with intracellular compartments other than endosomes	4b: mitochondrial proteins
TRUB2	O95900	4 - Transmembrane, lipid-bound and soluble proteins associated with intracellular compartments other than endosomes	4b: mitochondrial proteins
TSFM	P43897	4 - Transmembrane, lipid-bound and soluble proteins associated with intracellular compartments other than endosomes	4b: mitochondrial proteins
TSPO	P30536	4 - Transmembrane, lipid-bound and soluble proteins associated with intracellular compartments other than endosomes	4b: mitochondrial proteins
TST	Q16762	4 - Transmembrane, lipid-bound and soluble proteins associated with intracellular compartments other than endosomes	4b: mitochondrial proteins
TSTD1	Q8NFU3	4 - Transmembrane, lipid-bound and soluble proteins associated with intracellular compartments other than endosomes	4b: mitochondrial proteins
TSTD3	H0UI37	4 - Transmembrane, lipid-bound and soluble proteins associated with intracellular compartments other than endosomes	4b: mitochondrial proteins
TTC19	Q6DKK2	4 - Transmembrane, lipid-bound and soluble proteins associated with intracellular compartments other than endosomes	4b: mitochondrial proteins
TUFM	P49411	4 - Transmembrane, lipid-bound and soluble proteins associated with intracellular compartments other than endosomes	4b: mitochondrial proteins
TWNK	Q96RR1	4 - Transmembrane, lipid-bound and soluble proteins associated with intracellular compartments other than endosomes	4b: mitochondrial proteins
TXN2	Q99757	4 - Transmembrane, lipid-bound and soluble proteins associated with intracellular compartments other than endosomes	4b: mitochondrial proteins
TXNRD1	Q16881	4 - Transmembrane, lipid-bound and soluble proteins associated with intracellular compartments other than endosomes	4b: mitochondrial proteins
TXNRD2	Q9NNW7	4 - Transmembrane, lipid-bound and soluble proteins associated with intracellular compartments other than endosomes	4b: mitochondrial proteins
UCP1	P25874	4 - Transmembrane, lipid-bound and soluble proteins associated with intracellular compartments other than endosomes	4b: mitochondrial proteins
UCP2	P55851	4 - Transmembrane, lipid-bound and soluble proteins associated with intracellular compartments other than endosomes	4b: mitochondrial proteins
UCP3	P55916	4 - Transmembrane, lipid-bound and soluble proteins associated with intracellular compartments other than endosomes	4b: mitochondrial proteins
UNG	P13051	4 - Transmembrane, lipid-bound and soluble proteins associated with intracellular compartments other than endosomes	4b: mitochondrial proteins
UQCC1	Q9NVA1	4 - Transmembrane, lipid-bound and soluble proteins associated with intracellular compartments other than endosomes	4b: mitochondrial proteins
UQCC2	Q9BRT2	4 - Transmembrane, lipid-bound and soluble proteins associated with intracellular compartments other than endosomes	4b: mitochondrial proteins
UQCC3	Q6UW78	4 - Transmembrane, lipid-bound and soluble proteins associated with intracellular compartments other than endosomes	4b: mitochondrial proteins
UQCR10	Q9UDW1	4 - Transmembrane, lipid-bound and soluble proteins associated with intracellular compartments other than endosomes	4b: mitochondrial proteins
UQCR11	O14957	4 - Transmembrane, lipid-bound and soluble proteins associated with intracellular compartments other than endosomes	4b: mitochondrial proteins
UQCRB	P14927	4 - Transmembrane, lipid-bound and soluble proteins associated with intracellular compartments other than endosomes	4b: mitochondrial proteins
UQCRC1	P31930	4 - Transmembrane, lipid-bound and soluble proteins associated with intracellular compartments other than endosomes	4b: mitochondrial proteins
UQCRC2	P22695	4 - Transmembrane, lipid-bound and soluble proteins associated with intracellular compartments other than endosomes	4b: mitochondrial proteins
UQCRFS1	P47985	4 - Transmembrane, lipid-bound and soluble proteins associated with intracellular compartments other than endosomes	4b: mitochondrial proteins
UQCRH	P07919	4 - Transmembrane, lipid-bound and soluble proteins associated with intracellular compartments other than endosomes	4b: mitochondrial proteins
UQCRQ	O14949	4 - Transmembrane, lipid-bound and soluble proteins associated with intracellular compartments other than endosomes	4b: mitochondrial proteins
USP30	Q70CQ3	4 - Transmembrane, lipid-bound and soluble proteins associated with intracellular compartments other than endosomes	4b: mitochondrial proteins
VARS2	Q5ST30	4 - Transmembrane, lipid-bound and soluble proteins associated with intracellular compartments other than endosomes	4b: mitochondrial proteins
VDAC1	P21796	4 - Transmembrane, lipid-bound and soluble proteins associated with intracellular compartments other than endosomes	4b: mitochondrial proteins
VDAC2	P45880	4 - Transmembrane, lipid-bound and soluble proteins associated with intracellular compartments other than endosomes	4b: mitochondrial proteins
VDAC3	Q9Y277	4 - Transmembrane, lipid-bound and soluble proteins associated with intracellular compartments other than endosomes	4b: mitochondrial proteins
VPS13D	Q5THJ4	4 - Transmembrane, lipid-bound and soluble proteins associated with intracellular compartments other than endosomes	4b: mitochondrial proteins
VWA8	A3KMH1	4 - Transmembrane, lipid-bound and soluble proteins associated with intracellular compartments other than endosomes	4b: mitochondrial proteins
WARS2	Q9UGM6	4 - Transmembrane, lipid-bound and soluble proteins associated with intracellular compartments other than endosomes	4b: mitochondrial proteins
XPNPEP3	Q9NQH7	4 - Transmembrane, lipid-bound and soluble proteins associated with intracellular compartments other than endosomes	4b: mitochondrial proteins
YARS2	Q9Y2Z4	4 - Transmembrane, lipid-bound and soluble proteins associated with intracellular compartments other than endosomes	4b: mitochondrial proteins
YBEY	P58557	4 - Transmembrane, lipid-bound and soluble proteins associated with intracellular compartments other than endosomes	4b: mitochondrial proteins
YME1L1	Q96TA2	4 - Transmembrane, lipid-bound and soluble proteins associated with intracellular compartments other than endosomes	4b: mitochondrial proteins
YRDC	Q86U90	4 - Transmembrane, lipid-bound and soluble proteins associated with intracellular compartments other than endosomes	4b: mitochondrial proteins
ZADH2	Q8N4Q0	4 - Transmembrane, lipid-bound and soluble proteins associated with intracellular compartments other than endosomes	4b: mitochondrial proteins
LDHB	P07195	4 - Transmembrane, lipid-bound and soluble proteins associated with intracellular compartments other than endosomes	4b: mitochondrial proteins
NAXE	Q8NCW5	4 - Transmembrane, lipid-bound and soluble proteins associated with intracellular compartments other than endosomes	4b: mitochondrial proteins
HSPA5	P11021	4 - Transmembrane, lipid-bound and soluble proteins associated with intracellular compartments other than endosomes	4c: secretory pathway
CANX	P27824	4 - Transmembrane, lipid-bound and soluble proteins associated with intracellular compartments other than endosomes	4c: secretory pathway
GOLGA2	Q08379	4 - Transmembrane, lipid-bound and soluble proteins associated with intracellular compartments other than endosomes	4c: secretory pathway
ATG5	Q9H1Y0	4 - Transmembrane, lipid-bound and soluble proteins associated with intracellular compartments other than endosomes	4d: others
ATG101	Q9BSB4	4 - Transmembrane, lipid-bound and soluble proteins associated with intracellular compartments other than endosomes	4d: others
ATG13	O75143	4 - Transmembrane, lipid-bound and soluble proteins associated with intracellular compartments other than endosomes	4d: others
ATG16L1	Q676U5	4 - Transmembrane, lipid-bound and soluble proteins associated with intracellular compartments other than endosomes	4d: others
ATG2A	Q2TAZ0	4 - Transmembrane, lipid-bound and soluble proteins associated with intracellular compartments other than endosomes	4d: others
ATG2B	Q96BY7	4 - Transmembrane, lipid-bound and soluble proteins associated with intracellular compartments other than endosomes	4d: others
ATG9A	Q7Z3C6	4 - Transmembrane, lipid-bound and soluble proteins associated with intracellular compartments other than endosomes	4d: others
ATG9B	Q674R7	4 - Transmembrane, lipid-bound and soluble proteins associated with intracellular compartments other than endosomes	4d: others
ACTN4	O43707	4 - Transmembrane, lipid-bound and soluble proteins associated with intracellular compartments other than endosomes	4d: others
KRT18	P05783	4 - Transmembrane, lipid-bound and soluble proteins associated with intracellular compartments other than endosomes	4d: others
ACTN1	P12814	4 - Transmembrane, lipid-bound and soluble proteins associated with intracellular compartments other than endosomes	4d: others
ARF6	P62330	4 - Transmembrane, lipid-bound and soluble proteins associated with intracellular compartments other than endosomes	4d: others
C1QTNF3	Q9BXJ4	5 - Secreted proteins recovered with EVs	5a: blood-derived corona proteins
C3	P01024	5 - Secreted proteins recovered with EVs	5a: blood-derived corona proteins
C1R	P00736	5 - Secreted proteins recovered with EVs	5a: blood-derived corona proteins
CFD	P00746	5 - Secreted proteins recovered with EVs	5a: blood-derived corona proteins
CFB	P00751	5 - Secreted proteins recovered with EVs	5a: blood-derived corona proteins
C5	P01031	5 - Secreted proteins recovered with EVs	5a: blood-derived corona proteins
C1QA	P02745	5 - Secreted proteins recovered with EVs	5a: blood-derived corona proteins
C1QB	P02746	5 - Secreted proteins recovered with EVs	5a: blood-derived corona proteins
C1QC	P02747	5 - Secreted proteins recovered with EVs	5a: blood-derived corona proteins
C9	P02748	5 - Secreted proteins recovered with EVs	5a: blood-derived corona proteins
CFI	P05156	5 - Secreted proteins recovered with EVs	5a: blood-derived corona proteins
C2	P06681	5 - Secreted proteins recovered with EVs	5a: blood-derived corona proteins
C8A	P07357	5 - Secreted proteins recovered with EVs	5a: blood-derived corona proteins
C8B	P07358	5 - Secreted proteins recovered with EVs	5a: blood-derived corona proteins
C8G	P07360	5 - Secreted proteins recovered with EVs	5a: blood-derived corona proteins
CD55	P08174	5 - Secreted proteins recovered with EVs	5a: blood-derived corona proteins
CFH	P08603	5 - Secreted proteins recovered with EVs	5a: blood-derived corona proteins
C1S	P09871	5 - Secreted proteins recovered with EVs	5a: blood-derived corona proteins
C4A	P0C0L4	5 - Secreted proteins recovered with EVs	5a: blood-derived corona proteins
C4B	P0C0L5	5 - Secreted proteins recovered with EVs	5a: blood-derived corona proteins
C7	P10643	5 - Secreted proteins recovered with EVs	5a: blood-derived corona proteins
C6	P13671	5 - Secreted proteins recovered with EVs	5a: blood-derived corona proteins
CR1	P17927	5 - Secreted proteins recovered with EVs	5a: blood-derived corona proteins
CR2	P20023	5 - Secreted proteins recovered with EVs	5a: blood-derived corona proteins
MASP1	P48740	5 - Secreted proteins recovered with EVs	5a: blood-derived corona proteins
CR1L	Q2VPA4	5 - Secreted proteins recovered with EVs	5a: blood-derived corona proteins
C1QL4	Q86Z23	5 - Secreted proteins recovered with EVs	5a: blood-derived corona proteins
C1QTNF6	Q9BXI9	5 - Secreted proteins recovered with EVs	5a: blood-derived corona proteins
C1QTNF5	Q9BXJ0	5 - Secreted proteins recovered with EVs	5a: blood-derived corona proteins
C1QTNF1	Q9BXJ1	5 - Secreted proteins recovered with EVs	5a: blood-derived corona proteins
C1QTNF4	Q9BXJ3	5 - Secreted proteins recovered with EVs	5a: blood-derived corona proteins
C1QTNF2	Q9BXJ5	5 - Secreted proteins recovered with EVs	5a: blood-derived corona proteins
CD93	Q9NPY3	5 - Secreted proteins recovered with EVs	5a: blood-derived corona proteins
C1RL	Q9NZP8	5 - Secreted proteins recovered with EVs	5a: blood-derived corona proteins
C5AR2	Q9P296	5 - Secreted proteins recovered with EVs	5a: blood-derived corona proteins
C1QTNF9B	B2RNN3	5 - Secreted proteins recovered with EVs	5a: blood-derived corona proteins
C1QL1	O75973	5 - Secreted proteins recovered with EVs	5a: blood-derived corona proteins
C1QTNF9	P0C862	5 - Secreted proteins recovered with EVs	5a: blood-derived corona proteins
C1QTNF8	P60827	5 - Secreted proteins recovered with EVs	5a: blood-derived corona proteins
C1QL3	Q5VWW1	5 - Secreted proteins recovered with EVs	5a: blood-derived corona proteins
C1QL2	Q7Z5L3	5 - Secreted proteins recovered with EVs	5a: blood-derived corona proteins
C1QTNF7	Q9BXJ2	5 - Secreted proteins recovered with EVs	5a: blood-derived corona proteins
FGB	P02675	5 - Secreted proteins recovered with EVs	5a: blood-derived corona proteins
FGA	P02671	5 - Secreted proteins recovered with EVs	5a: blood-derived corona proteins
FGG	P02679	5 - Secreted proteins recovered with EVs	5a: blood-derived corona proteins
CXCL8	P10145	5 - Secreted proteins recovered with EVs	5b: cytokines and growth factors
EBI3	Q14213	5 - Secreted proteins recovered with EVs	5b: cytokines and growth factors
EGF	P01133	5 - Secreted proteins recovered with EVs	5b: cytokines and growth factors
FAM3C	Q92520	5 - Secreted proteins recovered with EVs	5b: cytokines and growth factors
FGF1	P05230	5 - Secreted proteins recovered with EVs	5b: cytokines and growth factors
FGF2	P09038	5 - Secreted proteins recovered with EVs	5b: cytokines and growth factors
FOXK2	Q01167	5 - Secreted proteins recovered with EVs	5b: cytokines and growth factors
IFNG	P01579	5 - Secreted proteins recovered with EVs	5b: cytokines and growth factors
IFNL1	Q8IU54	5 - Secreted proteins recovered with EVs	5b: cytokines and growth factors
IFNL3	Q8IZI9	5 - Secreted proteins recovered with EVs	5b: cytokines and growth factors
IL10	P22301	5 - Secreted proteins recovered with EVs	5b: cytokines and growth factors
IL11	P20809	5 - Secreted proteins recovered with EVs	5b: cytokines and growth factors
IL12A	P29459	5 - Secreted proteins recovered with EVs	5b: cytokines and growth factors
IL12B	P29460	5 - Secreted proteins recovered with EVs	5b: cytokines and growth factors
IL13	P35225	5 - Secreted proteins recovered with EVs	5b: cytokines and growth factors
IL15	P40933	5 - Secreted proteins recovered with EVs	5b: cytokines and growth factors
IL16	Q14005	5 - Secreted proteins recovered with EVs	5b: cytokines and growth factors
IL17A	Q16552	5 - Secreted proteins recovered with EVs	5b: cytokines and growth factors
IL17D	Q8TAD2	5 - Secreted proteins recovered with EVs	5b: cytokines and growth factors
IL17F	Q96PD4	5 - Secreted proteins recovered with EVs	5b: cytokines and growth factors
IL18	Q14116	5 - Secreted proteins recovered with EVs	5b: cytokines and growth factors
IL18BP	O95998	5 - Secreted proteins recovered with EVs	5b: cytokines and growth factors
IL19	Q9UHD0	5 - Secreted proteins recovered with EVs	5b: cytokines and growth factors
IL1A	P01583	5 - Secreted proteins recovered with EVs	5b: cytokines and growth factors
IL1B	P01584	5 - Secreted proteins recovered with EVs	5b: cytokines and growth factors
IL2	P60568	5 - Secreted proteins recovered with EVs	5b: cytokines and growth factors
IL20	Q9NYY1	5 - Secreted proteins recovered with EVs	5b: cytokines and growth factors
IL21	Q9HBE4	5 - Secreted proteins recovered with EVs	5b: cytokines and growth factors
IL22	Q9GZX6	5 - Secreted proteins recovered with EVs	5b: cytokines and growth factors
IL23A	Q9NPF7	5 - Secreted proteins recovered with EVs	5b: cytokines and growth factors
IL24	Q13007	5 - Secreted proteins recovered with EVs	5b: cytokines and growth factors
IL25	Q9H293	5 - Secreted proteins recovered with EVs	5b: cytokines and growth factors
IL26	Q9NPH9	5 - Secreted proteins recovered with EVs	5b: cytokines and growth factors
IL27	Q8NEV9	5 - Secreted proteins recovered with EVs	5b: cytokines and growth factors
IL3	P08700	5 - Secreted proteins recovered with EVs	5b: cytokines and growth factors
IL31	Q6EBC2	5 - Secreted proteins recovered with EVs	5b: cytokines and growth factors
IL32	P24001	5 - Secreted proteins recovered with EVs	5b: cytokines and growth factors
IL33	O95760	5 - Secreted proteins recovered with EVs	5b: cytokines and growth factors
IL34	Q6ZMJ4	5 - Secreted proteins recovered with EVs	5b: cytokines and growth factors
IL36A	Q9UHA7	5 - Secreted proteins recovered with EVs	5b: cytokines and growth factors
IL36B	Q9NZH7	5 - Secreted proteins recovered with EVs	5b: cytokines and growth factors
IL36G	Q9NZH8	5 - Secreted proteins recovered with EVs	5b: cytokines and growth factors
IL37	Q9NZH6	5 - Secreted proteins recovered with EVs	5b: cytokines and growth factors
IL1F10	Q8WWZ1	5 - Secreted proteins recovered with EVs	5b: cytokines and growth factors
IL4	P05112	5 - Secreted proteins recovered with EVs	5b: cytokines and growth factors
C17orf99	Q6UX52	5 - Secreted proteins recovered with EVs	5b: cytokines and growth factors
IL4I1	Q96RQ9	5 - Secreted proteins recovered with EVs	5b: cytokines and growth factors
IL5	P05113	5 - Secreted proteins recovered with EVs	5b: cytokines and growth factors
IL6	P05231	5 - Secreted proteins recovered with EVs	5b: cytokines and growth factors
IL7	P13232	5 - Secreted proteins recovered with EVs	5b: cytokines and growth factors
IL9	P15248	5 - Secreted proteins recovered with EVs	5b: cytokines and growth factors
ILF2	Q12905	5 - Secreted proteins recovered with EVs	5b: cytokines and growth factors
ILF3	Q12906	5 - Secreted proteins recovered with EVs	5b: cytokines and growth factors
PDGFA	P04085	5 - Secreted proteins recovered with EVs	5b: cytokines and growth factors
PDGFB	P01127	5 - Secreted proteins recovered with EVs	5b: cytokines and growth factors
PDGFC	Q9NRA1	5 - Secreted proteins recovered with EVs	5b: cytokines and growth factors
PDGFD	Q9GZP0	5 - Secreted proteins recovered with EVs	5b: cytokines and growth factors
PSD4	Q8NDX1	5 - Secreted proteins recovered with EVs	5b: cytokines and growth factors
TGFB1	P01137	5 - Secreted proteins recovered with EVs	5b: cytokines and growth factors
TGFB2	P61812	5 - Secreted proteins recovered with EVs	5b: cytokines and growth factors
TGFBI	Q15582	5 - Secreted proteins recovered with EVs	5b: cytokines and growth factors
VEGFA	P15692	5 - Secreted proteins recovered with EVs	5b: cytokines and growth factors
ADAMTS2	O95450	5 - Secreted proteins recovered with EVs	5c: adhesion and extracellular matrix proteins
ADAMTS3	O15072	5 - Secreted proteins recovered with EVs	5c: adhesion and extracellular matrix proteins
ADIPOQ	Q15848	5 - Secreted proteins recovered with EVs	5c: adhesion and extracellular matrix proteins
AHSG	P02765	5 - Secreted proteins recovered with EVs	5c: adhesion and extracellular matrix proteins
BMP1	P13497	5 - Secreted proteins recovered with EVs	5c: adhesion and extracellular matrix proteins
CCBE1	Q6UXH8	5 - Secreted proteins recovered with EVs	5c: adhesion and extracellular matrix proteins
CD36	P16671	5 - Secreted proteins recovered with EVs	5c: adhesion and extracellular matrix proteins
CD5L	O43866	5 - Secreted proteins recovered with EVs	5c: adhesion and extracellular matrix proteins
CERT1	Q9Y5P4	5 - Secreted proteins recovered with EVs	5c: adhesion and extracellular matrix proteins
COL10A1	Q03692	5 - Secreted proteins recovered with EVs	5c: adhesion and extracellular matrix proteins
COL11A1	P12107	5 - Secreted proteins recovered with EVs	5c: adhesion and extracellular matrix proteins
COL11A2	P13942	5 - Secreted proteins recovered with EVs	5c: adhesion and extracellular matrix proteins
COL12A1	Q99715	5 - Secreted proteins recovered with EVs	5c: adhesion and extracellular matrix proteins
COL13A1	Q5TAT6	5 - Secreted proteins recovered with EVs	5c: adhesion and extracellular matrix proteins
COL14A1	Q05707	5 - Secreted proteins recovered with EVs	5c: adhesion and extracellular matrix proteins
COL15A1	P39059	5 - Secreted proteins recovered with EVs	5c: adhesion and extracellular matrix proteins
COL16A1	Q07092	5 - Secreted proteins recovered with EVs	5c: adhesion and extracellular matrix proteins
COL17A1	Q9UMD9	5 - Secreted proteins recovered with EVs	5c: adhesion and extracellular matrix proteins
COL18A1	P39060	5 - Secreted proteins recovered with EVs	5c: adhesion and extracellular matrix proteins
COL19A1	Q14993	5 - Secreted proteins recovered with EVs	5c: adhesion and extracellular matrix proteins
COL1A1	P02452	5 - Secreted proteins recovered with EVs	5c: adhesion and extracellular matrix proteins
COL1A2	P08123	5 - Secreted proteins recovered with EVs	5c: adhesion and extracellular matrix proteins
COL20A1	Q9P218	5 - Secreted proteins recovered with EVs	5c: adhesion and extracellular matrix proteins
COL21A1	Q96P44	5 - Secreted proteins recovered with EVs	5c: adhesion and extracellular matrix proteins
COL22A1	Q8NFW1	5 - Secreted proteins recovered with EVs	5c: adhesion and extracellular matrix proteins
COL23A1	Q86Y22	5 - Secreted proteins recovered with EVs	5c: adhesion and extracellular matrix proteins
COL24A1	Q17RW2	5 - Secreted proteins recovered with EVs	5c: adhesion and extracellular matrix proteins
COL25A1	Q9BXS0	5 - Secreted proteins recovered with EVs	5c: adhesion and extracellular matrix proteins
COL26A1	Q96A83	5 - Secreted proteins recovered with EVs	5c: adhesion and extracellular matrix proteins
COL27A1	Q8IZC6	5 - Secreted proteins recovered with EVs	5c: adhesion and extracellular matrix proteins
COL28A1	Q2UY09	5 - Secreted proteins recovered with EVs	5c: adhesion and extracellular matrix proteins
COL2A1	P02458	5 - Secreted proteins recovered with EVs	5c: adhesion and extracellular matrix proteins
COL3A1	P02461	5 - Secreted proteins recovered with EVs	5c: adhesion and extracellular matrix proteins
COL4A1	P02462	5 - Secreted proteins recovered with EVs	5c: adhesion and extracellular matrix proteins
COL4A2	P08572	5 - Secreted proteins recovered with EVs	5c: adhesion and extracellular matrix proteins
COL4A3	Q01955	5 - Secreted proteins recovered with EVs	5c: adhesion and extracellular matrix proteins
COL4A4	P53420	5 - Secreted proteins recovered with EVs	5c: adhesion and extracellular matrix proteins
COL4A5	P29400	5 - Secreted proteins recovered with EVs	5c: adhesion and extracellular matrix proteins
COL4A6	Q14031	5 - Secreted proteins recovered with EVs	5c: adhesion and extracellular matrix proteins
COL5A1	P20908	5 - Secreted proteins recovered with EVs	5c: adhesion and extracellular matrix proteins
COL5A2	P05997	5 - Secreted proteins recovered with EVs	5c: adhesion and extracellular matrix proteins
COL5A3	P25940	5 - Secreted proteins recovered with EVs	5c: adhesion and extracellular matrix proteins
COL6A1	P12109	5 - Secreted proteins recovered with EVs	5c: adhesion and extracellular matrix proteins
COL6A2	P12110	5 - Secreted proteins recovered with EVs	5c: adhesion and extracellular matrix proteins
COL6A3	P12111	5 - Secreted proteins recovered with EVs	5c: adhesion and extracellular matrix proteins
COL6A5	A8TX70	5 - Secreted proteins recovered with EVs	5c: adhesion and extracellular matrix proteins
COL6A6	A6NMZ7	5 - Secreted proteins recovered with EVs	5c: adhesion and extracellular matrix proteins
COL7A1	Q02388	5 - Secreted proteins recovered with EVs	5c: adhesion and extracellular matrix proteins
COL8A1	P27658	5 - Secreted proteins recovered with EVs	5c: adhesion and extracellular matrix proteins
COL8A2	P25067	5 - Secreted proteins recovered with EVs	5c: adhesion and extracellular matrix proteins
COL9A1	P20849	5 - Secreted proteins recovered with EVs	5c: adhesion and extracellular matrix proteins
COL9A2	Q14055	5 - Secreted proteins recovered with EVs	5c: adhesion and extracellular matrix proteins
COL9A3	Q14050	5 - Secreted proteins recovered with EVs	5c: adhesion and extracellular matrix proteins
COLGALT1	Q8NBJ5	5 - Secreted proteins recovered with EVs	5c: adhesion and extracellular matrix proteins
COLGALT2	Q8IYK4	5 - Secreted proteins recovered with EVs	5c: adhesion and extracellular matrix proteins
COLQ	Q9Y215	5 - Secreted proteins recovered with EVs	5c: adhesion and extracellular matrix proteins
CTHRC1	Q96CG8	5 - Secreted proteins recovered with EVs	5c: adhesion and extracellular matrix proteins
FCN1	O00602	5 - Secreted proteins recovered with EVs	5c: adhesion and extracellular matrix proteins
FCN2	Q15485	5 - Secreted proteins recovered with EVs	5c: adhesion and extracellular matrix proteins
FCN3	O75636	5 - Secreted proteins recovered with EVs	5c: adhesion and extracellular matrix proteins
FN1	P02751	5 - Secreted proteins recovered with EVs	5c: adhesion and extracellular matrix proteins
MFGE8	Q08431	5 - Secreted proteins recovered with EVs	5c: adhesion and extracellular matrix proteins
MMP1	P03956	5 - Secreted proteins recovered with EVs	5c: adhesion and extracellular matrix proteins
MMP13	P45452	5 - Secreted proteins recovered with EVs	5c: adhesion and extracellular matrix proteins
MMP2	P08253	5 - Secreted proteins recovered with EVs	5c: adhesion and extracellular matrix proteins
MMP8	P22894	5 - Secreted proteins recovered with EVs	5c: adhesion and extracellular matrix proteins
MMP9	P14780	5 - Secreted proteins recovered with EVs	5c: adhesion and extracellular matrix proteins
P4HA1	P13674	5 - Secreted proteins recovered with EVs	5c: adhesion and extracellular matrix proteins
P4HA2	O15460	5 - Secreted proteins recovered with EVs	5c: adhesion and extracellular matrix proteins
P4HA3	Q7Z4N8	5 - Secreted proteins recovered with EVs	5c: adhesion and extracellular matrix proteins
PCOLCE	Q15113	5 - Secreted proteins recovered with EVs	5c: adhesion and extracellular matrix proteins
PCOLCE2	Q9UKZ9	5 - Secreted proteins recovered with EVs	5c: adhesion and extracellular matrix proteins
PCOTH	Q58A44	5 - Secreted proteins recovered with EVs	5c: adhesion and extracellular matrix proteins
PLOD1	Q02809	5 - Secreted proteins recovered with EVs	5c: adhesion and extracellular matrix proteins
PLOD2	O00469	5 - Secreted proteins recovered with EVs	5c: adhesion and extracellular matrix proteins
PLOD3	O60568	5 - Secreted proteins recovered with EVs	5c: adhesion and extracellular matrix proteins
PLPP3	O14495	5 - Secreted proteins recovered with EVs	5c: adhesion and extracellular matrix proteins
SAAL1	Q96ER3	5 - Secreted proteins recovered with EVs	5c: adhesion and extracellular matrix proteins

## Sheet: S5
Table S5. Proteins detected in EV samples from M1-, M2- and TAM-like EVs. The Table shows the log2 normalized intensity values for the protein groups (n=2,870) among the different samples and replicates (3 replicates: R1-R3). Corresponding plot is shown in Supplementary Figure S10A.
UniProt_ID	M1_r01	M1_r02	M1_r03	M2_r01	M2_r02	M2_r03	TAM_r01	TAM_r02	TAM_r03
P08754	3.66291	3.29336	4.01419	3.00346	1.79808	2.25035	0.691868	0.852255	1.02441
Q08722	4.6067	4.69835	5.78135	3.99068	2.70333	3.30401	2.94862	3.2167	3.37636
P04899	6.56288	6.96457	8.36963	4.06661	4.99034	5.43579	3.84445	4.40958	4.17768
P60033	5.33158	0.0231788	0.351279		-1.54799	-0.76745	-0.00070705		1.95097
P29992	1.05523	0.460418	1.45212	0.0445595	-2.29238	-1.83259	-2.24385	-0.689302
P50148	2.06643	1.25433	1.84275	0.240454		-1.56519	-1.24831	-1.8676	-1.21743
Q03113	-2.71819	-1.90894	-2.93649
P27701	5.39826	4.33213	4.84601	6.50474	4.94957	5.59815	1.00003	3.22652	3.14172
P08962	4.09356	3.44335	4.44263	5.37132	5.27266	3.8813	3.1096	4.43303	3.01069
P21926	6.92034	5.33405	8.23827	7.70138	6.1125	6.68961	5.12741	5.98899	5.75491
P30679	-0.101172	0.960328	1.07181
Q30154		2.95839	6.18649	2.75772	1.55991		1.19499	-0.564639
P30511	0.0648521	-0.753533	0.0565848			-1.24669			-1.64757
P28068	-0.585504	0.428528	1.3066	1.45371	0.14327	0.92293	-0.0421313	2.73611	1.35178
P17301	-3.99322	-2.80422	0.500065			4.51092		4.18066	4.17102
P34741	-1.58709	-3.99059	1.71072	3.44776	3.22142	4.66793	-3.15004
P26006	0.503555	-0.196723	1.51101	4.27816	2.48546	4.56413	0.0207232	0.736008	0.394994
P02786	2.55745	2.55707	4.47813	5.68775	4.2304	4.54239	2.7723	3.89626	3.38007
P18084	0.471588	-0.246275	0.531107	0.556011	-1.35969	-1.15087	0.56494	0.373648	0.0839148
P06756	1.54104	1.94852	2.58714	0.416321	-0.116524	1.0933	0.927179	0.879225	0.781633
P13473	3.31022	3.80733	4.13313	1.92134	2.02993	2.48513	1.58942	2.69209	3.84626
P26010	-1.22177	-1.12562	-0.889405			-2.59626		-1.41686
P16070	6.13244	4.92229	5.95623	3.53341	3.85158	4.31489	0.99352	0.169571	3.22814
P79483	4.1474	6.72843	5.43824	3.50668	1.78358	2.82874	2.91066	4.4986	5.3039
P04233	-0.596623	-1.10799	-1.70371				-2.93763
P05556	4.32661	4.22989	6.10714	4.95462	4.91814	6.43371	2.45624	3.75766	3.11526
P23229	1.50759	1.02169	2.73447	2.3844	1.7123	2.88277	0.12283	1.16687	1.74675
P05106	0.287764	-0.355776	1.58141	1.26804	-0.470987	-0.237427	1.71377	0.325217	-0.585976
P13612	0.751422	0.328753	1.69463	1.35412	0.873605	1.77489	2.14542	2.14142	1.911
P08514	-3.77876	-2.36746	-0.522767				1.54503	0.701339	-1.84089
P11279	4.61791	4.97672	5.05791	6.21476	4.92285	5.76362	4.48914	6.61641	5.8436
P10321	3.47688	4.6738	6.89748		0.476942	1.96021	3.1202	0.846452	4.16411
O14672	4.09003	4.52603	4.74815	4.04925	3.3189	3.27092	3.97923	3.76718	4.21729
P01889	7.16485	6.64143	7.19773	3.16341	1.384	3.7853	3.34833	1.66697	4.88593
P01911	4.43039	6.28441	6.53719	2.05838	0.479286		3.00303	-1.27423	4.00644
P35613	5.07879	4.66729	6.81137	5.1764	5.26333	5.61856	1.76077	2.87576	2.53403
P26012	-0.146892	1.04691	-3.05611
P01903	4.45283	5.89157	5.40269	0.229295	0.256733	1.23371	1.47429	2.11567	2.1246
P05107	5.38061	5.99534	7.8811	6.44573	5.56404	6.54022	2.86995	3.47027	3.45647
P13747	-0.646116		4.1348						2.082
P04440	5.33387	6.73307	6.99476	-0.00621791	-0.092215	-0.328108	4.27044	3.28226	2.98254
P20036	2.53165	4.33031	3.08743				-0.0303423		-0.560708
P08648	4.73029	4.13964	6.30116	3.67728	3.09798	3.72288	0.304519	2.09502	2.26352
P04439	7.84988	7.53708	7.45447	5.47762	5.97091	6.29915	3.85817	1.42927	5.65377
P01920	2.33213	3.84925	4.87583		-3.56412		1.78885	0.905268	0.547698
P21589	-1.20363	0.207549	2.08214	-2.89375			-0.14293	1.57099	0.645774
P13987	4.7663	4.72588	5.09254	5.54057	4.94282	5.25902	4.43151	5.50448	5.4408
O75487	-0.15584	-0.964635	3.05037	1.14384	-0.226161	0.404488	0.986615	0.589636	1.7526
P08758	8.75845	8.28166	6.32158	4.95297	5.31877	3.622	6.78328	9.56622	8.19221
O75955	0.760642	1.02496	2.70583	4.32185	4.23867	2.37449	-0.259989	1.87073	0.678604
Q8NEZ2	-1.50541	-3.19441	-1.75875
A5D8V6	1.46136	-0.620777	-0.820938	-0.237723	-2.40918		-3.38727		-1.88044
Q99816	2.46055	2.22432	3.27082	3.25627	2.5828	1.7132	1.5002	1.68352	1.71704
Q9H9H4	-0.342525	-2.07617	1.09612	0.559005	-0.330896	-0.385206	-1.18125	-0.128422	-0.846332
Q9UK41	1.45278	0.469484	1.56828	0.689136	0.718748	-0.618711	0.369832	0.0213603	0.0392595
Q9H7P6	0.121785	-1.1118	1.32267	-1.31103			-0.286254	-0.564712	1.08952
Q9BRG1	0.163428	-0.138208	1.10529	0.826532	0.935759	0.909794	-0.0655925	0.254248	-0.193744
Q7LBR1	-0.4687	0.411185	0.328422	-1.92015	-0.589777	-3.66756		-0.385022	-1.45487
Q96FZ7	0.538206	0.381273	0.554034	1.4524	-0.477011	0.964499	-2.56143		-1.38645
Q9H444	2.574	2.39592	3.21455	2.20852	2.14759	1.39583	0.579307	1.49511	0.649116
O43633	0.155925	0.478299	0.12971		-0.340017	-1.28383	-1.25563	-0.245478
Q8WUM4	4.55755	3.86741	6.40384	4.70517	4.83007	3.64432	3.58564	3.63713	3.75526
Q9NP79	-0.188572	0.744682	0.990277	0.0328576	0.476769	0.000666515	-0.517714	0.0683952	-0.574982
P12429	-0.483603	0.0927728					-1.40807	-0.512168	-1.93426
Q9UN37	0.0634256	-0.506367	-0.661481				-3.09176	-3.50519	-1.2976
P20073	3.25193	3.52041	2.16098	0.956318	0.719981	-1.12798	1.01984	2.11622	1.4891
P50995	5.35688	5.18132	5.94932	4.99008	4.61251	3.65589	4.16872	4.19624	3.77736
P08133	4.99192	5.51107	4.02497	2.1314	0.70643	0.408361	3.34052	3.44731	3.22143
Q96H20	0.870819	-0.268955	-0.853331
Q9BY43	-0.381053	-0.147719	-0.13047				-2.02568		-1.39947
Q14254	1.62551	1.45399	2.58648	4.02052	2.81636	1.25746	-0.185959	1.32185	0.116736
O00560	4.9657	3.8803	6.12768	4.94734	5.16703	4.06422	2.89227	4.39242	4.79703
O75351	0.613833	0.249267	-0.0129383				-1.53805		-0.916999
P09525	4.97659	5.50698	5.68475	3.98748	2.40776	0.466088	2.44707	2.63524	2.96041
P07355	8.90868	8.68056	7.79126	7.37137	7.06546	5.26522	4.26333	4.57272	4.46757
P04083	8.28169	7.67708	5.23199	4.26401	5.58039	2.26723	1.57754	2.56375	2.39435
P60709	8.82827	9.1268	8.87419	6.37324	6.22011	6.44957	8.78005	7.03132	8.3375
P68371	4.65926	3.67953	2.93258	1.08132	-1.91663		3.02989	0.44378	3.0165
P07437	4.88715	4.68318	3.77056	1.73571	-0.475704	-1.89289	3.28854	1.8399	3.21126
P62736	5.43521	1.69162	-0.985286	-1.8946			1.06018	-3.01147	1.94894
P23258	-2.03365	-1.03756	-1.29009				-3.52387
P04406	5.26813	5.81946	4.78141	1.54229	1.5678	1.69584	4.94943	0.69534	3.78975
Q13885	0.136548	-0.0556511	-0.87471	-0.746024			-2.72298
P68366	5.70114	3.83619	1.96138	0.308916	0.163848	-1.66197	1.0107	1.13789	1.5254
Q9BUF5	1.80706	0.999476	0.414055	-0.0505857	-2.39857		-1.65326	-1.76162	-2.07414
Q9BQE5	0.291248	-7.0699e-05	-0.739366
P10909	3.38203	3.53878	1.64558	1.01421	-1.33243		4.18931	1.67233	3.37349
O14791	-3.86749	1.02115	-1.5931	-4.14991			3.80939	0.667915	2.04286
O95236	-0.424502	-0.392029	-2.48139
P02652	-1.83704	-1.1163	-0.703642				2.83059	2.01747	0.111664
P04114	1.94993	2.30264	2.16706	-0.0020372	0.446187	-0.385673	6.63159	4.6142	3.05596
P02647	1.82476	1.1979	1.29217	0.085844	-1.88613	-0.0441642	5.19089	3.74282	3.78366
O95445	-0.629858	-0.0130914	-0.229282	-1.47303		-1.42372	3.61558	2.90767	0.960854
P06727	-2.66103	-1.96535	-3.86971				1.52934	1.33921	-0.796512
P02649	6.6309	6.32989	7.13444	6.59225	7.38512	6.20158	8.02607	8.12296	7.75696
P08519	1.2835	1.77271	1.22581	2.92081	0.912727	0.567742	6.05212	5.41348	5.58077
P02749	2.93628	0.00667736	-0.032971	1.84858	2.06876		0.186177	2.08803	0.651185
P05090	1.22596	1.04288	2.33765	1.69726	2.36515	3.52464	3.06692	3.54417	2.42742
A0A0A0MS15	-4.9332	-5.77485					1.46401	1.00491	0.429998
A0A075B6I9					-2.31365		2.62328	3.03887	2.25133
P01718	-2.17712	-2.57235	-3.47803	-1.58152	-1.97632	-2.52016	3.35564	3.44391	2.78589
P01591	-0.110514	0.00933733	0.172744	0.756505	0.0737735	-0.0363143	5.90799	6.233	5.51818
P01876	1.53184	1.96884	2.06441	2.158	2.66434	2.58571	8.15684	7.64926	6.79578
A0A075B6K4			-1.95513	-1.85895	-1.73349	-1.86519	3.33547	4.01618	3.35781
A0A075B6I0							1.55327	2.28247	1.61445
P01871	2.34706	2.96969	3.41528	1.3257	2.9274	2.85803	8.41714	8.27888	8.13672
P01700	-2.78813	-2.8998	-2.23353				2.59423	1.28914	3.21952
A0A0B4J1X5	-1.71264	-3.18743					2.82278	3.16226	1.64432
P01859	0.382273	0.868732		-2.55465		2.33423	6.16749	5.62814	4.94016
A0A0B4J1U7							1.48719	1.4575	0.993245
P06310	0.0503471	0.350662	0.0701981	-0.0264012	-1.11922	-1.83479	5.23699	4.57414	4.80309
P01701							0.704837	1.30573	1.1344
P01861	-0.948469	-0.212365	-1.11219	-2.7371			5.11235	2.63897	3.65055
A0A087WSY6							1.91218	0.556208	1.10682
A0A075B6K5	-3.43851						0.316917	0.28123	1.63355
P01714	-3.46158						0.877712	1.17898	-0.163034
P01780		-1.43437					2.36394	3.28017	2.11555
P01834	3.69916	3.46764	2.38821	3.42505	-0.868823	-2.21379	7.36618	5.69356	8.05588
P01860	1.81994	2.45513	1.61213	4.20067	2.68564	1.95032	7.65101	4.20618	5.50381
P0DOY3	-0.371106	-4.2578					1.77558	0.144592	2.56695
Q9Y279	-0.599991		-1.17861	-1.49365	-1.87697		3.40008	2.31319	2.89269
A0A0B4J1Y9	-1.14139		-0.606695	-1.59947			3.36341	1.61989	2.86371
P06312							-2.84695	-0.934744	0.233544
Q9UKV8	-2.21938	-2.67973	-5.42535				-1.45422	-4.5728
Q969P0	1.69514	1.781	3.15417	2.2176	2.73389	1.88696	0.766932	0.859491	0.857014
O95976	0.127189	-0.236733	1.33376	0.956377	0.470405	0.868853	-1.68654	-1.39424	-2.05529
Q93033	1.06815	1.39608	0.952883			-3.15931	-1.27279
P78318	-2.85902	-2.53141					-5.77882		-5.63266
P05067	-0.787085	-2.72107	-3.06929	0.356193	-1.37429		-0.265738
P07339	2.93244	3.25065	3.56571	3.42227	3.84858	3.50436	5.1193	4.06177	4.49439
Q08380	7.43218	5.6798	5.86309	4.74234	4.20084	3.27508	6.20981	8.0706	7.89636
P62316	-0.105594	-1.02156					0.419804
P35573	-1.95057	-2.39152	-4.67486				-2.02894
P06748	2.09699	3.29944	0.366174	0.411285		-2.32175	5.74398	1.52511	1.42134
Q96KP4	2.82824	3.10496	1.83922	1.62973	0.659735	0.146738	4.59677	2.70096	2.91998
P61254	2.76482	2.46091	1.57535				2.97564
P00338	4.5137	4.51049	3.25374	2.90961	2.0959	1.10766	5.90081	4.62504	3.75104
P40429	-1.60208	-1.00762					-0.802189
P46778	0.459564	-0.0135433					0.544946
P18124	1.0761	1.25221	1.27765	-3.57507			2.73243		0.26535
Q00610	4.56963	3.1088	2.70688	2.14916	0.606387	-0.00616969	4.43593	3.59095	3.22369
P62906	2.59362	2.39976	1.01836	-1.16632	-0.847477	-2.00369	3.32871	1.46763	1.96552
P62857	-0.710394	-3.76696					-1.91034		-2.10173
P18077	0.780387	0.484713	0.655144	-3.09104			0.837602
Q02878	1.56412	1.92337	0.973599	-0.123737	-2.3917	-2.57437	3.5108	0.164791	1.37602
P07602	3.2024	3.23738	1.88499	3.12199	1.35895	1.42608	2.68584	3.13581	3.04508
P62979	5.75779	5.74075	7.42905	7.24978	6.93887	7.1853	5.88566	6.11703	7.1616
P35268	-0.12919	0.463882	-1.04491	-1.77067			1.95981	-1.6861	-0.801823
P62910	1.03258	1.53704	0.394742				1.04286
P21399	0.844935	-0.723653	2.48043	-1.59814	-0.88982		0.88095
P07900	5.03582	4.4769	3.38107	3.04692	0.514374	0.978662	5.17881	3.81524	3.92025
P63220	0.558786	0.797784	0.462535	-2.19156	-2.34854		0.60102	0.58627	0.647532
P62753	2.9678	2.02747	1.47951	-0.969931			3.37764	1.33181	1.5973
P61313	2.55581	2.13347	2.16959	0.708187			3.54063	1.30096	1.80356
P08238	4.35824	4.54678	3.4381	2.11422	1.05458	-0.0421677	5.44537	2.70288	3.93624
P06737	1.32605	1.47539	0.0815175	-0.952809			1.83582	0.88334	-0.252934
P39023	1.439	1.22309	1.54973		-2.81696		2.90725	0.457376	0.27204
P62318	0.171321	0.331284	-1.25979	-3.32512	-2.41254	-2.39078	1.36686	-1.22562	-1.52748
P62277	-0.410061	0.251813	-2.09043		-3.1482		0.543401		-2.55835
P62888	-1.03889	-1.18024	-1.83582				-1.61259
P61158	3.34176	3.87646	3.06889	-0.0338598	-1.28573	-2.13172	4.75519	1.12155	3.4928
P36578	2.66091	1.56053	-0.184333	-3.16518			2.93294	-0.245142	0.31559
O75874	4.04493	3.75012	2.99531	1.93222	0.259035	0.413116	4.20247	2.34063	2.98589
P13639	3.6488	3.95479	3.6015	2.12938	2.01533	0.94417	4.46402	2.85441	2.57766
P62424	0.0901718	0.0890001	0.609567	-1.23618	-4.31084		0.63197		-1.00333
P00352	1.06989	1.723	0.503256	-0.969598			1.73106	-0.132737	0.193624
P32969	0.0802059	-0.891845	-0.474512				-0.575206		-1.46497
Q13435	-1.03008	-0.420532					1.15648		-3.79145
P46779	0.736114	0.856881	0.558685	-4.69018			0.101392
P62750	0.724726	0.39286	-1.40193				1.19721		-2.69743
P11142	4.96588	4.50906	6.30468	5.3318	6.42997	5.62906	4.87123	4.32381	4.55732
P46777	1.69532	1.9404	1.49616	-1.59471			2.23949	0.34834	0.411672
P26373	2.1949	2.53327	1.89281			-3.73856	2.53638	0.928005	1.01744
P27635	2.27362	2.14644	2.39722	-0.261106	-0.309053	-1.37584	2.65044	0.969231	1.03399
P04075	4.80482	4.69277	4.02762	3.29493	1.80552	1.39002	4.50774	2.79885	3.88082
P62829	0.346611	-0.153317	-0.5597	-3.37959			0.463828	-1.94182	-1.26072
P62241	2.18994	1.82344	0.290881	-1.5491			2.35986	-1.1399	0.585851
P18621	2.20556	1.76436	1.10922	-1.49909			2.42625	-0.805159	0.800045
P06396	4.14286	4.6063	4.59453	3.783	3.52382	3.35324	4.26046	3.1841	3.2197
Q9Y490	3.07609	3.10493	1.98391	1.02628	-0.299362	-1.14218	3.03361	0.855184	1.59593
P50914	2.8472	3.36608	3.55004	0.450991	-0.456095	-1.73353	3.80424	1.49103	1.74633
Q15393	-0.862361	0.335782	0.601681				0.28322	-1.52673	-1.44459
P23396	2.37551	2.70011	2.33607	-0.21522			3.29367	-0.394421	1.65152
Q15149	3.32167	2.13655	1.40901	2.60234	0.432469	-1.17401	2.22674	1.40743	0.339821
P12955	1.57149	0.531759	-0.232596	-0.839145	-0.279676	-0.791915	0.284618	-0.458576	-0.878112
O75533	-1.09935	-0.04506	-0.278468				0.643997	-2.94618	-2.13594
P30050	2.04302	2.43224	0.152584	0.450658	-0.481386	-0.529968	1.39444	0.271006	-0.058772
P48506	0.363681	-0.585839					0.169889	-0.905215	-2.69667
P25398	2.00236	2.35978	1.91855	0.523063	-0.406677	-1.08157	1.1072	1.02145	1.03398
P27797	3.70882	4.0618	4.88119	3.56518	3.33916	2.73195	3.52791	2.49668	3.45885
P46776	0.786302	1.47227	1.09841	-2.92388			1.51574	-0.992338	-0.378271
P05388	1.04931	1.86646	-0.607875	-3.01709			0.549595	-1.99306	0.479351
Q07020	1.85216	2.4092	2.26658	0.250894	-1.53764		2.75011	-0.236475	0.708572
P05387	-0.586129	0.0573144					-0.196598		-2.73477
P36871	-0.670824	-0.298012	-1.80853				-1.0388		-3.23475
Q9ULV4	2.97863	3.34096	2.82651	-0.293078	-0.641516		3.33552	0.495007	1.50748
P55072	2.43704	2.78774	2.16535	1.38378	1.19012	0.830499	2.28154	-0.114825	1.27266
P62701	2.39312	2.79442	2.88549	0.515775	-0.542504	-1.61021	2.27764	1.17193	0.591867
P06733	4.14869	5.05938	3.96767	2.11994	1.77536	1.77632	4.06305	2.29626	2.76033
P15880	2.71821	3.47195	3.01991	0.920149	0.764164	-0.873457	3.35748	1.34083	0.444277
P29401	2.30374	2.34819	1.69199	-0.0910051	-0.527674	-0.587762	0.940384	-0.209626	1.44317
P62917	2.05902	2.40109	0.383814	-1.32959			2.11483	-1.54932	0.050336
O75369	2.02967	0.628353	0.872564	-0.298262	-0.61728	-0.437325	0.819092	-0.749227	-0.807725
Q9BS26	2.80238	2.52463	2.59948	0.687349	-0.748322	-2.80733	1.04005	0.478038	2.13855
P39019	-1.56836	-0.395923	-3.84087
P62280	1.75333	2.61604	1.80055	-1.47119			1.80143		-0.809843
P14618	6.1115	6.1845	5.72078	4.58941	3.20407	2.4843	5.448	3.70926	4.10074
P62266	0.767617	1.79752	0.879789	-1.60283			0.943186	-1.20649	-1.06823
P62249	3.15228	3.71202	3.81022	1.13369	1.05731	-0.0728508	3.04778	1.49002	1.32524
P08670	4.80913	5.02766	4.20889	2.52376	0.305596	0.900264	2.98936	3.02802	3.18932
P62273	-2.297	-2.00289
O94985	0.534892	-0.49748	-1.31408	-3.16603	-2.00587		-0.113536	-4.42422	-2.0389
P26641	2.5036	2.61084	2.78819	-0.548916			2.3273	-1.01784	1.27211
Q15459	2.72375	2.84252	3.15422	3.14552	2.72575	2.40767	1.57326	1.01493	0.809468
P60866	2.19678	2.21836	1.10989	-0.370115			0.111707		-0.00240736
P30153	1.43328	1.18355	0.314218	-0.149004		-1.27896	-0.343251	-1.27802
P61247	2.89661	3.14204	2.35158	0.0968926	-1.30851		2.27604	0.857392	-0.204523
P62263	1.51105	1.57647	1.72357	-0.438535	-2.36057		0.551195	-0.477992	-0.775727
P46782	0.198148	0.685064	-0.561304	-1.11298			-0.546784	-2.20973	-2.4848
P35579	3.2496	4.6523	3.9584	1.30155	1.09355	0.119925	3.2772	1.39021	1.61875
Q02543	2.32439	2.74374	2.56371				2.91756	-2.15285	1.13239
Q9NQW7	0.71581	0.366478	-0.0139531		-3.03713		-0.79277	-2.38791
Q9BWJ5	-2.10124	-2.69199					-4.38949
P63244	2.4499	2.24113	2.33516	-0.159018	-1.14828	-2.83919	1.42235	-0.338782	-0.0675697
P62269	1.87975	2.03836	1.97481	-0.0127263	-2.32042		1.88414	-2.49561	0.150873
P46781	1.57823	2.4303	1.92235	-2.30968			1.51387	-0.163919	-2.08715
Q9BQE3	5.3879	5.72016	4.98908	2.22687	1.6351	0.589874	3.69877	2.96019	2.7385
P11586	2.07159	1.353	0.91154				0.422747	-2.0351	-0.836163
P62244	1.20382	2.03211	1.10404	-0.86459			0.297498	-0.86254	-2.01627
Q16851	2.81314	3.64036	1.79527	-1.58343		-3.98458	1.57415	-0.389007	0.00240736
P43686	0.960097	1.37319	0.338662				0.07708	-3.53226	-1.83786
P62306	1.60702	1.71861	1.87889	1.79708	1.69374	0.870939	-0.0553715	-1.52344	-1.20932
P62851	0.511472	1.26561	0.509179				0.556904	-3.30748	-3.1558
P06744	1.53667	1.46926	0.660921	-0.169525	-1.07117		-2.95706	-0.460986	-1.22505
P46783	-0.85284	-0.721445
Q01082	0.476638	-1.1204	-0.586366	-1.98229	-3.9745		-3.63669	-3.55522
P83731	2.93281	3.67434	2.58661				1.48926	-1.2128	-0.751421
P17858	0.24941	0.481569	-1.99709				-3.98874
P12821	3.73735	3.55507	4.63973	-1.34432	-3.40384	-1.29048	-0.0931547	-0.0568175	1.23438
P55263	-0.0899122	1.49886	0.11864
Q7L1Q6	0.219685	0.635083		-4.0733
P62913	1.36413	0.968408	0.418153
Q13813	1.91113	1.24417	1.77	1.89453	-0.577788	-1.94452
P42677	1.9438	1.94367	1.4128
P10412	3.74199	3.57498	0.244247	2.85435	1.15794	-0.650532	6.93405	3.43823	4.06699
P02545	1.19001	1.45407	-0.258007	3.65405	-0.481714	-0.637048	4.86767	1.92021	2.31089
P16401	3.12831	2.76822	-2.60337	1.15908	-0.67719	-3.02421	5.70884	1.49587	2.30554
P20700	-0.886643	-0.0798812	-0.737898	-2.59295		-5.22197	-0.0539731	-1.44516	-0.246376
O75367	2.3092	1.89181	1.68677	0.466089	-0.325648	0.499046	3.06153	0.14072	1.10693
P62805	5.47972	6.72982	6.05103	4.85318	4.08679	6.10274	6.49234	3.96184	4.81208
Q5TEC6	6.43435	7.04188	5.44344	4.74443	4.46153	5.90713	5.31401	3.41636	4.29062
Q8IUE6	7.38225	8.01216	6.00496	5.27522	4.23135	4.37551	5.85017	3.39148	4.47773
Q9HD34	-0.0178973	0.746172	2.5916	3.5451	3.24544	3.58911	2.448	3.50483	3.45494
Q16595	-0.64695	-0.224607	1.67208	2.62382	2.40654	2.63414	1.58491	2.50002	2.56244
Q9H1K1	-0.20417	-0.183522	1.65195	2.69826	2.21448	2.69217	1.63295	2.49012	2.5053
P27695	-3.16499	-0.474138					-0.260373
Q9Y697	0.837961	1.36104	3.10338	4.32851	3.45301	3.9218	2.22486	3.79336	3.87481
Q9NRY6	1.28727	0.848713	2.3329	2.04739	0.388649	0.804175	3.187	3.03995	2.73662
O43847	-0.247534	0.168284	-1.53452				0.80769
P36957	-0.20346	0.80881	1.89852	-1.2954			0.32679	2.59555	3.31245
Q08257	-2.5117	-1.43528	-1.48529				-0.845664
P24752	-1.06696	-0.324872	-6.20943				-1.60945
P45954	-4.13984	-5.13501
O95831	-1.07609	-0.871966	-0.597914	0.297905	0.016262	-1.02538	0.981077		-2.33589
P07195	3.23694	3.16389	2.54007	1.52796	0.830566	0.00696454	4.09273	2.86684	2.31852
P04040	2.02824	2.6103	2.90898	1.34714	1.05917	0.637322	2.73797	2.49558	2.43331
Q9NRV9	-0.501915	-1.16497	0.113127	-0.906133	-0.907632	-0.47032	-0.16259	-0.58243	-0.721603
Q86X76	-1.03686	-1.1545	-3.62545				-1.91509
P17612	0.548456	0.996632	0.557103			-2.33466	1.82466	-0.48401
P55957	-0.0182516	-1.05715	-2.08194				-0.67301		-1.51344
Q9NTX5	-0.976717	-0.36391	-2.76167				-1.41586
O75489	-2.93203	-3.80106	-3.1212
P42574	-1.23279	-1.24297	-1.92896				-1.56734
Q7KZF4	0.887758	0.893453	1.40186	-1.17504			1.89933	0.00637935	0.750476
O15270	-3.21346	-3.56886	-2.91594
P32119	2.43128	2.31243	2.44513	-0.203774	1.52506	1.18287	2.86883	1.37284	2.2804
O75380		-2.0264	-0.748716					-1.6751
Q9UKK9	-0.989407	-0.774117	-0.652109				-0.805667		-1.47106
P02794	4.77433	5.53559	4.99277	2.45168	3.77442	2.45026	4.31252	5.06718	4.79608
P42765	0.852014	0.850714	1.52319	-1.43748	-2.51756		1.46856	0.512526	0.0672358
Q10713	-2.79734	-2.81913	-2.57256
Q9NPJ3	-3.33492	-2.88598	-3.68531
Q99497	1.75666	1.9989	1.98548	1.60344	1.39803	1.25034	1.28668	1.53429	1.22017
Q9Y4W6	-2.76019	-2.96739	-4.47317
O94903	-0.879727	-0.498696	-1.31534			-3.7126	-0.425083	-2.76739
Q9NR28	0.68635	-1.64057	-1.97817	-1.22743	-2.09854	-4.68423	-0.834975		-2.52276
Q9NSE4	-1.75114	-1.05795	-3.03467				-2.66822
Q15046	0.466436	1.02721	-1.7991	-5.26049			0.125231		-1.86131
Q04837	0.76486	1.88616	2.74369	0.717756	0.355328	0.77737	0.820886	0.799303	1.38716
P23368	-0.681874	0.230679	1.04928	-4.23881			1.10523	-1.90242	-1.16669
P21964	0.420496	-0.16946	0.198713	-0.734877			-0.255624	-0.917164	-1.00755
P36542	-0.381737	-0.249745	-1.73534	-3.97583			-1.66665
P10515	-0.387512	-0.10842	1.11987				-1.3395	-0.0966705	-0.574156
O95721	-0.710435	-0.779841	-0.628191	0.019592	-1.19176	-0.820718	-2.23967	-1.38929	-1.234
P49189	0.911727	1.26395	1.62711	-1.75172			1.45962	-0.569565	0.102227
P14735	0.847734	-0.764911	-2.67566				-0.78248	-2.84663
P54819	0.806092	1.12771	0.14184	-1.40292	-2.86031		0.920978	-0.319694	-1.44067
Q6L8Q7	-1.71001	-1.75524	-1.90684				-2.76531
Q9HC38	0.169915	-0.279485	0.392735	-1.10212			0.686988		-2.75261
P30041	3.33492	3.29041	2.89497	1.33427	1.36291	0.514362	3.45178	0.658473	1.84204
Q13085	-2.59386	-2.29087	-2.26098
P14324	-0.6577	0.028757	-0.12662				-1.49623
O75439	-3.38418	-2.72662	-2.07136
P49773	-0.231678	0.505355	-0.078454	-1.17814			0.290046	-3.04654	-1.13488
P61604	0.985283	2.11947	3.60806	1.5381	0.624399	0.240319	0.322392	1.38752	0.863767
P00441	0.582848	-0.524356	-0.196164		-0.392383		-1.47126
Q8WXI4	-1.88656	-1.5948	-3.66181
P31930	1.14521	1.43225	2.93181	-1.16842			-0.246167	0.495243	0.793387
P53396	1.56951	1.79402	0.219918	-1.78747	-4.19144		1.66584	-1.47211	-1.14641
O75947	0.393035	-0.23256	-0.610795	-3.15375			-1.9433	-0.973864	-2.0701
O43708	-1.55067	-1.21577	-4.59649
Q96HS1	-1.48211	-1.99415
P23786	-1.07674	-2.76305	-0.997162
P10620	-1.4089	-0.85719	-4.03937
P11498	-1.27119	-2.47332	-1.02426
P28838	3.09963	3.9935	3.52535	-0.29818	-2.43156		2.45329	0.947155	2.50161
P30038	0.634089	-3.55443	-2.8385
P28331	-2.31867	-1.23465	-0.298799				-3.60383	-2.19771
Q02218	-0.614305	-0.626107	0.422068						-1.89588
P07954	-0.0642508	-1.06419	-0.367294				-2.17524
P30048	0.218862	1.04203	0.293862				0.477589	-3.86555	-0.0954017
P51648	-0.551248	-0.679591	-0.684806	-1.14354			-2.32058
P55084	-0.119356	0.409128	1.24738	-2.2797	-3.40669		-1.31316	-1.69281	-0.68226
P00390	0.752639	0.220248	-0.296199				-1.03993	-2.0371
O75323	-0.720613	-0.32995	-0.502457				-2.28719
Q13057	-1.70615	-0.90207	-2.05563				-3.32788
P30044	1.57882	1.78043	1.59924	-2.35507		-4.0803	0.461454	-0.5526	-0.285243
P38117	0.188062	0.196547	1.07868				-1.29749
Q96RP9	-2.17766	-1.76934	-1.93362
Q12931	-0.447562	-1.81313	-1.47567
P49748	0.787258	0.493025	1.4358	-0.89339	-3.06908		-0.732499	-0.604611	-1.42805
P09622	-1.86186	-0.710875	0.0776979				-2.67862
P00367	0.585437	0.490931	0.467638	-1.76916			-1.21432	-1.515
O43488	-0.945209	-1.44398	-1.39035	-1.9063
O75608	0.623496	1.0316	1.12984	-1.39138			0.226109	-0.794774	-2.30975
P21912	-1.55213	-2.03059	-2.00298
P07203	3.0085	3.01424	2.22438	-2.2435			1.85879	-0.87808	1.50464
P09417	2.39476	2.54101	2.97582	1.30645			0.745822	0.651346
P25705	1.79417	2.99266	4.04662	1.28469	0.995738	0.550683	1.5613	0.698084	0.746919
P06576	0.6451	2.0917	2.84921	-0.306521	-0.298962	-0.0934794	-0.489458	0.0490042	0.174793
Q9BWM7	-1.52843	-1.61738	-1.12283
Q9Y2Q3	0.802275	0.601486	-1.79954				-2.11417
Q9H9B4	-1.06195	-2.96102	-2.0912
Q9H2U2	-1.02977	-0.354558	-0.726789				-2.73793
P35270	-2.00125	-1.46276	-2.60466
P30049	0.649584	1.34844	1.68832	1.49658	1.30599	0.8031	-1.46393	-0.35736	-0.601161
Q9NQR4	-0.892592	-0.474971	-0.512294				-1.708		-3.67795
P48735	1.66542	1.25294	1.15036	-0.929925			0.000639413		-1.46047
Q16775	-1.53962	-1.69525	-0.973617	-3.37211
Q96I99	-1.7369	-1.69405	-2.6367
P49821	-1.47135	-1.36298	-1.29776
P10606	1.45641	2.06605	2.54922	1.16046		-0.809884	-0.488835	0.90643	-0.736068
P22695	-0.915917	-0.806973	-1.13287
Q13011	-0.506405	0.589077	1.3713				-1.66539
P51659	1.12363	1.29576	2.18496	-1.21802		-3.15441	0.576529	-0.500069	-1.92877
Q8TCS8	-2.77561	-1.9188	-1.37785
P22307	-0.128998	-0.0379656	0.607069				-1.76955		-2.38715
P36776	-0.293283	-1.18833	0.772173	-2.84601	-2.99337		-2.48679
O75964	-1.86766	-2.18859	-1.34538
O00429	-0.381151	0.462959	-1.36189				-1.54137	-3.14827	-3.4068
Q9BTZ2	-2.01961	-1.37167	-1.24914
Q9BUP3	-1.2482	-2.01759	-0.35215
Q13162	0.886875	1.4651	1.35599	-1.10905			-0.389072	-1.89384	-0.948201
Q5VWZ2	-1.28736	-0.551319	0.0353691				0.386646	-4.56559	-4.58562
Q96IX5	-1.09779	-1.42504	-1.60392
P36969	1.32408	1.06023	0.730408	-3.12384			-1.05824		-1.62119
Q16881	1.59143	1.4065	1.83731	0.704407	-1.88777	-2.67503	0.372347	-2.08765	-0.744434
Q9Y6C9	-1.02218	-0.967929	0.109452
P22234	1.02396	0.211869	-1.21208				-0.798943		-4.12223
P43304	-0.88908	-1.33506	-1.16958
P05091	0.989985	1.90375	0.886427				-0.753749	-1.75063
P00387	-0.460985	0.518107	0.0255307
P40939	0.476926	0.161441	0				-2.31946
P84085	2.5527	1.25	2.06241	-0.492477	-2.52362		-0.902298	-1.20436	0.352534
P50213	0.184372	-1.46525	-1.4208
Q6NUK1	0.417406	-0.353009	-0.0481727				-1.79958		-3.33693
O43169	-0.196636	-1.63004							-3.49219
Q9C002	-1.76551	-1.84093	-0.31134
Q9H845	-0.391091	-2.00706	-2.21973
Q16891	-0.104214	-0.903885	-1.5409
Q9UBQ7	-0.823294	-0.567964	-1.37318
Q9H078	-1.52741	-1.7774	-0.704518
P38646	1.4356	1.49661	2.23087	-1.57853	-2.04657		0.0216972	-2.84099	-0.263356
P41250	1.84228	0.664798	1.1488	-1.21964			-0.158731		-2.96521
O95571	1.45562	1.12835	1.19915	-3.38613			-0.00592113	-2.66256	-2.00316
Q9P2R7	-1.14353	-0.241921	-1.02678
P10809	2.95088	2.29214	1.60544	1.87487	1.52166	1.08889	-1.07007	-0.197804	-0.441098
P08574	-1.02798	-0.521094	-0.143974
Q02978	-0.403997	-0.176394	0.828884
Q9NQE9	4.02794	3.96218	3.21037				0.811855
O60313	-0.945859	-0.901264	-2.77349
Q9NX14	-3.07821	-1.75744	-0.102986
P83111	-0.156164	-0.79405	-3.78217
Q9BRQ8	-1.26097	-0.567873	-1.24645
P11177	-1.87089	-1.53828	-0.829451
Q99798	0.515884	0.108149	0.174325	-2.80282			-1.53765	-2.74072	-3.94577
Q96GA7	0.38061	-0.585317	-1.6993
O94925	-1.35905	-1.1039	-0.123296
P40926	0.592532	0.984118	1.10587	-1.70554			-2.25658	-2.22581
P21796	2.16217	2.15857	2.56505	-0.575139	-2.25936		-0.880338
P23919	-1.03786	-1.62216					-4.53631
P08559	-0.588796	-0.472805	-0.398075
P11310	0.69657	0.414451	-0.451109				-3.05685
Q07812	-0.796416	-1.74639
O75390	0.635956	1.31523	1.95745				-0.407986		-3.61812
P14927	-1.05609	-0.425239	-0.68306
P35914	-1.10549	-0.585653	-0.264617
Q99714	1.39235	1.32111	-0.887781				-2.7589
Q9Y305	-1.15008	-0.287344	-0.299716				-4.04762
P27105	5.48408	5.68926	7.073	5.62353	5.12842	5.75996	1.3893	3.47712	2.80432
Q02318	0.594586	-0.572984	-0.560131	-3.47464
P13073	1.83429	1.51307	2.1644	-0.442568	-4.14196		-2.42222	-1.2112
Q9Y6N5	0.96023	1.39774	1.79032	-2.49862					-2.2771
P13804	0.0577379	0.0917117	0.481567
P26440	-1.13858	-1.0208	-0.474078	-2.43987			-4.59139
Q9NX63	-1.1114	-1.51499	-1.4297
Q9Y277	-0.64519	0.0129036	0.0311135
P99999	0.515651	0.485496	-1.68644				-3.99392
Q00325	1.97684	2.31154	3.11796	-0.554224	-2.58087		-1.06672	-1.23037	-1.80095
P45880	1.0262	1.05979	1.59171	-0.308002	-1.11954	-1.30008	-1.91264	-2.5684	-3.35318
P12236	-1.43423	-0.561644	-0.197196				-4.58514
P31040	0.0969257	0.448016	-0.466046				-3.83061
P05141	1.99489	2.19339	2.80489		-3.21233		-0.883953	-2.2388
P48047	-0.383812	0.0605608	-1.12695
P49411	1.45937	1.0041	1.25981				-3.81734		-1.90124
P10109	0.436757	0.286262	0.112048	0.0242426	-0.314481	-0.987385
P53597	-0.279576	-0.536174	-0.127747				-4.46594
Q99623	0.0824423	-0.505253	0.866013	-2.6303
Q13423	0.181238	0.257304	0.256994
P35232	-0.333028	-0.495566	0.324259	-2.49136	-2.61515		-4.37355
Q16698	0.631585	0.69349	1.24407				-3.57138
P49327	3.34837	3.79936	3.60744	1.18207	0.244694	-0.170498	0.0369952	-1.25028	-1.38969
Q16822	1.31798	0.878078	1.91294	-3.21972	-2.75105			-3.02909	-3.15728
P33121	2.24305	2.42573	2.24784	-1.31578			-1.53848	-2.9896	-1.95796
P34897	-0.863961	-0.514319	1.05389	-2.20812	-3.29809		-4.75311
Q8N490	1.76878	1.27564	3.35844	1.64305	1.72319	1.13937	-2.2931	-2.24781	-3.41031
Q5EBM0	0.134819	0.923049	0.569507
P04179	3.10333	3.73838	3.23634						-1.70057
P00403	0.34722	0.748986	1.66818				-3.1011		-5.33073
P50416	-1.12162	3.16469	4.58664				-3.18644
P24539	-0.474835		1.25426
O96000	4.33929	-2.47987	4.7447
P11021	5.41911	5.05634	5.93526	5.75954	5.31765	4.73636	4.81512	4.67571	4.35246
P27824	2.84752	2.44692	2.42884	1.11934	-1.65962	-0.402286	-0.453551	-1.03203	-1.37303
Q7Z3C6	-4.78778	-4.32925	-1.24152				-0.576762	-4.54915	-0.934607
O43707	2.90187	2.04801	1.43923	0.544691	-1.13149	-1.7268	1.8268	0.424996	0.444503
P12814	3.34705	2.68246	2.44966	1.79043	-1.33714		1.50952		0.566127
P62330	2.56228	2.12269	2.25668	-4.80696			-3.48487
P02671		-4.27299					7.84332	9.28936	7.78074
P02679		-4.18302	-5.40012				7.57291	7.90521	7.21817
P02675							7.76983	9.00059	7.96298
P07357	-3.15053	-2.21339	-4.31315				3.46484	1.34125	2.7887
P07358	-3.34477	-3.57267					2.85247	1.18138	0.469459
P01031	-2.67999	-1.72078	-1.76486				4.26501	2.00049	1.75963
P01024	1.67994	1.32842	1.05937	-1.78314	-0.659233	0.0379283	6.86994	5.75489	5.3725
P08603	-0.580662	-1.2992	-2.04573				4.12773	2.8955	2.42449
P02747	4.23562	3.28537	1.32487	0.00418699	-2.12855		8.02419	6.40804	7.78238
P02746	4.42006	3.77996	1.85539	0.142265	0.0227099	-0.21659	8.02272	7.27991	7.4585
P05156							1.77035	0.994731	0.749769
P02745	3.64072	3.40315	0.545603	-1.39801	-1.5039	-2.1033	7.18553	6.1806	6.70223
P02748	0.501868	0.670687	0.38288	-0.447357	-0.552867	-1.17975	5.32504	4.59396	3.87808
P13671	-3.32009	-2.56816	-1.97544		-3.56015		1.76431	1.89655	0.626188
P48740	-2.5852	-1.07312	-0.29207				2.07382	2.32601	3.34269
P10643	-2.4186	-1.26406	-0.899238				3.30591	2.28143	0.131052
P0C0L5	0.0826547	0.313976	-0.0344609	-2.47151	-1.2644	-0.476512	4.13468	3.30003	3.0199
P09871	0.773473	-0.113204	-2.35206				2.54904	1.12236	1.41072
Q9NZP8	-0.607143	-2.61858	-5.07568				0.65505	-2.15222	-1.33091
P00751	3.17533	2.0598	-0.259591				5.07287	2.23233	2.85802
P00736	0.481891	-0.345054					2.60238	2.06682	0.0576241
P06681	0.511344	-0.188132					3.15721	0.36544	1.28265
P00746	1.84927	-0.45728					2.62145	0.186501	2.39463
P17927	-2.35418	-2.00359	-1.01519	0.937866	-2.65784				-1.82196
P08174	2.44244	3.18019	3.86902	1.37829	1.19955	-0.36619	2.41627	3.30672	3.50601
Q15582	3.32195	3.68681	0.851828	2.10184	0.890317	0.655335	4.31145	3.01597	3.85321
Q12905	0.0638721	-0.675349	-2.86599				0.00348732		-0.393068
Q12906	0.460769	0.192171	-0.908886				2.07755	-0.312337	-0.0560203
Q14005	-1.85476	-0.731849	-1.4655				-2.76825		-2.05715
Q8NDX1	-0.487348	-1.87134	-1.23084
Q96RQ9	1.72101	2.36778	0.264177	-2.27435			-1.80974	-2.40449
P01137	-1.40216	-1.24869	0.805069	-0.620226	-0.797069	-0.528917	-4.50487		-4.27072
Q14213	-1.0015	1.86144
P12111	-4.07437						3.33959	2.60346	1.97182
P02452					-2.75963		2.62818	2.11427	2.97176
O43866	-1.05295	-0.91874				-1.77025	5.05435	6.00664	4.92227
P12109	-2.28671	-4.80688	-2.41405	0.445013	-0.915461		3.67106	2.35299	2.53846
P12110				-3.27575			3.20874	2.39504	2.37284
P02765	-0.759222	0.0992002	-2.17708	-2.34799			6.09759	4.0435	3.3784
O75636	-2.26744	-1.81246	-1.8214				3.002	2.80836	3.75664
Q15485							1.85427	1.52293	1.41214
P08123					-1.5731		0.61408	0.142062	1.09173
Q86Y22				-1.70099			1.56441	-1.46082	2.11747
P02751	5.10387	3.06358	-0.00566071	7.13034	6.47118	3.41179	6.00996	6.56437	7.09352
Q99715							0.560095	-2.42799
O00602	1.90903	2.26826	0.831013		-3.59473	-4.03549	2.19608	4.24262	6.11233
P14780	2.90338	2.49345	2.90094	4.30838	4.00554	1.84458	5.40577	3.53988	4.88107
P13674	-1.39668	-1.37744	-4.16621				-0.88406		-1.54947
Q08431	1.08123	-0.316957	1.2993	1.56289	2.25545	1.87923	1.08949	1.5102	0.837938
Q9Y5P4	-0.616079	-0.583805	-2.83393				1.94613	-3.95764	-0.783568
Q02809	2.49242	0.082271	0.648633	-0.0568111	-0.00785198	-0.765265	0.854246	0.371065	0.171328
P16671	3.94874	3.36308	5.0392	5.28725	5.45368	5.61731	2.15666	4.23434	3.41027
O60568	0.21502	0.410529	0.651204	-2.21273			-0.206034		-1.08792
Q9UKZ9	0.382618	-1.01699					-1.12625		-2.75293
Q8NBJ5	1.94901	1.98556	2.06125	0.119511	-0.113797	-4.03584	0.440144	-1.263	-1.04914
O14495	0.171617	0.661092	1.92945	-1.96753
P04275		-3.61615					6.25347	6.32231	5.42213
P15941	-3.09546	-4.70119					3.70536	5.42296	4.72932
Q9Y6R7			-5.07756				3.6239	3.03591	3.60415
P00738	0.19862	0.212266	0.676605	0.498612	0.962205	0.787166	7.83737	8.18038	7.40165
P15328							3.69163	5.71543	5.06747
Q86VB7	1.00861	0.786905	-5.17202	3.01908	2.58707	1.89612	5.18975	6.20991	6.73121
P07998				-0.220868	-1.65406	-1.13084	1.61358	4.04407	4.79122
P49908							3.56415	2.43736	3.5161
P01011	-3.6511	-1.87148	-1.87904		-2.53571	-0.761462	4.88014	4.57616	3.77323
Q8WXI7							2.65007	3.00074	3.35959
P39900				0.299466			2.52703	2.87134	3.24627
O15551							2.26823	3.82247	3.69872
P10451	-0.256513	3.48761	-0.638186	3.53761	3.0723	5.00173	9.48722	5.13219	7.18006
P03973	-6.34478	-6.10879	-5.88941				0.265222	-0.0521346	0.479931
P04066	-2.58196	-4.95836					4.14336	2.50077	0.831708
P55058	4.02188	1.75045	0.755522	1.79529	0.610622	0.322939	8.86237	8.21381	8.11911
P02763	0.356333	-3.01532		-1.7363			3.42603	5.21558	5.08844
Q9NQ84							1.73051	3.16221	3.20193
P23142	-2.87618	-2.72807					3.75166	1.92411	3.28518
P56747							2.11535	3.86949	3.43727
P05186							0.470234	2.43034	1.7122
Q99102							1.2489	2.60327	2.41613
Q15063			-4.66793				3.59579	-0.448271	-1.34905
P0DOX7	-2.05779	-1.56404		-1.68776			3.69982	3.54178	2.80527
P00488	0.100551	-1.24799					5.9643	3.60477	4.0433
P02766		-5.05651					1.74063	-1.31776	-0.435073
A0A075B6R9;A0A0C4DH68		-2.67973					2.27824	2.81794	1.90772
Q9NYF8		-2.3187					4.19362	1.50924	2.05642
P01042	-1.08021	-1.61203					4.1336	3.39269	3.07442
P0DOX2	0.52063	0.282721	0.58342	0.55585	-0.348888	-0.0600936	5.71379	5.39094	4.76642
P19827	-0.817501	-1.24728					4.35767	2.14264	4.70935
O00592							0.786559	1.79635	0.981398
Q92954	-4.29363	-4.75192					0.841491	-0.0298522	-0.140864
Q9NZH0							1.1763	1.60009	2.65259
Q68BL8				-2.3471	-3.03678		1.63471	0.920907	2.56991
P08697		-2.52794					2.86404	2.11008	1.29025
P02750							-0.042935	4.85778	-0.994855
P01009	1.38735	1.41197	-0.364176	0.572532	0.592468	-1.12868	6.65301	5.23391	4.30839
P36980	-4.34145	-2.60993					1.02617	1.06947	1.20317
P02790	-1.18697	-0.888497	-1.36315				3.1492	3.34721	3.70763
P07996	0.894146	0.247174	-0.0415276				6.83825	2.23828	5.65942
Q9NS93	-5.93033	-6.05539	-1.41127	-1.66481		-2.93736		0.503586	-0.394805
O95436							0.721251	0.403886	2.46269
Q06033	-3.33359	-1.6644					3.41794	0.939292	1.63621
Q16610	-1.31695	-2.51038	-1.36474	0.765513	0.487026	-0.286968	1.65054	3.28519	3.29607
Q14624	-3.00921	0.490159					4.63275	2.48631	2.52178
P02743	0.870186	0.287797	0.299679	0.427475	-0.0652808	0.444245	4.8235	4.75373	5.19869
P02774	-1.42414	-0.5494			-2.50737		2.89012	4.21794	3.22807
P03952	-5.00782						1.21391	-1.265	-1.75013
O95218	-2.35688	0.806764	-2.96928				4.92832	1.81136	1.93515
P20851	-1.78249	-2.24605		-2.38721			3.51688	1.92041	1.66809
Q8N271							0.799991	1.59862	0.969859
P08637	0.735574	-1.94883	-0.890634	0.874763	-0.100729	1.28612	2.88764	3.5562	4.1128
P14207	0.950119	2.886	-1.10196				4.37854	5.13764	5.86433
Q12805							1.90918	-0.398725	0.2203
Q8WWY7	-6.26219			-1.82602	-2.92853		-1.3225	-1.47359	-3.64005
P01019							2.67541	-0.818272	0.0595221
Q9Y240							0.871491	0.376896	-0.741729
P02760	-1.06933	-1.46747					4.58729	1.55347	2.33757
P01034	0.922343	-0.410038	-0.425282	-0.667703	-3.58218		4.55049	2.03282	5.70893
O95832							-0.259747	1.65198	1.50822
O95232	-2.38714	-1.12379					2.25367
P14543							0.158279		-0.563725
Q7Z7D3							-0.369351	0.735504	0.6582
P07225	-1.27744	-1.61456	-1.58818				4.92176	0.715154	1.84416
Q9UQ35	-0.721657	1.36178	-2.96735				3.87154	2.69003	2.90614
Q13523	-2.65069	-3.74735					2.33922	-0.239486	-0.0490463
P16422							0.0277554	0.0248873	0.838872
Q9Y2W1	-2.69835	0.517169					4.44825	1.76436	2.0156
P05546	-2.29869	-1.43369	-1.26319				3.13609	1.62109	1.6081
P04003	0.570643	1.15324	0.415384	-1.35061	-0.227959		5.90017	3.85601	3.709
P55001							-0.410872	0.147859	-0.375237
P00739	-1.79443						2.89983	1.61715	1.32658
Q01130	2.45046	3.93532	-0.193287	-1.8768		-1.16888	7.95747	4.43044	5.00249
Q96C86	-3.35172	-2.1132	-3.19689				0.843158
P22792							2.20512	-0.169999	-0.350309
Q9NY15	-1.01701	-1.08942		-1.72826		-0.888897	3.32656	2.32416	2.2485
P19823	0.716135	1.28782	-0.71455				5.5693	3.01033	3.75439
P01023	3.66034	2.85999	3.4093	6.0965	6.05638	4.1475	7.51793	6.82249	6.59612
Q13428	-4.24569	-0.0816507					4.22374	0.298492	-0.0489151
P31025	-3.88234	-3.53662	-2.64585				0.0523482		0.513971
P00734	-0.811754	-1.27362					4.74795	1.07039	1.94965
Q9Y5B0	-1.04009	-0.522754					2.82608
P02810	-1.83664	-2.63416	-2.09812	1.7817	-0.212459	0.255675	1.37467	1.48841	1.34219
P22352	-4.03024	-4.71933	-4.75127				0.567889	-2.6415	-0.6806
P01008	-1.89029	-1.67297	-2.26178				2.6632	1.15829	1.03706
P49788	-1.88017	-3.7394					3.09638	-0.83301	-0.107675
P20742							2.27889	-2.93303	-0.364665
O00187	-2.53266	-1.62169	-2.71049				1.11221	-0.0275617	2.40832
Q13822	-5.47854						-1.50957		-2.62268
Q9NR99							-0.109476	-1.34478
Q9Y5B9	-2.71215	-2.40324					0.797689
P51884							0.53231	-0.275657	-1.25696
Q7Z4V5	-3.5423	-0.453611					3.37604	0.222602	0.316749
Q9HC84						-3.67611	-0.720796	-0.110037	-0.362088
P25311	-0.263416	-0.28361	0.847574	2.21415	1.90321	2.25859	3.22651	3.5281	3.41363
P27169	-0.31704	-0.377602	-1.08956				3.7069	2.15978	2.17106
O00584	-3.43113	-3.10688		0.230098		-0.845975	-0.954867	0.49864	0.463331
P02741							0.633851	0.239536	-0.70531
Q9UGT4							0.0814942	0.478623	0.543141
O43567	-1.55788	-4.23913		1.95557	1.93118	0.222267		1.14028	-0.457061
Q5SSJ5	-1.47468	-1.36292	-3.01291				1.28415
P11226							0.441646	-0.346001	0.237576
P22528	-0.582095	-3.20311	-1.32209	2.15616	1.25215	-0.803298	0.972569	2.27638	1.28601
P00450	0.933156	0.874682	-0.468377	-3.22596			4.38923	2.95555	3.55816
Q8IWX8	-2.49529	-2.33958					0.743223
P12273	-2.21285	-2.53778	-1.15952	0.466348	-1.14829		0.590037	1.41965	1.56185
P10124	0.737634	0.416563	-0.895123	0.232107	-1.62858	0.329423	3.09223	1.88562	4.68198
Q9BYE4	0.111666	-2.28102	0.134063	1.29336	1.15063	-0.793427	2.45308	2.31496	2.50718
P17900	1.16705	1.28602	1.78486	4.00655	3.67682	3.50074	4.67067	3.88077	4.85686
O14633;Q5TA81	-3.03183		-3.65035	-2.75515			-0.228531	-0.77299	0.116674
Q8NFJ5							-1.82543	0.535222	1.10468
P0DOX5	4.36228	4.81362	5.08627	5.44543	5.94166	5.61273	9.19375	7.10929	7.04862
Q13247	1.96238	3.53921	0.0849964		-3.29296	-2.71399	6.46602	4.09529	4.04479
P01033	1.46124	-0.52154	-0.00853028	-1.56803	0.525519	0.55291	2.69289	3.10566	4.14393
Q15599							-1.78039	-1.12759	-0.492999
P27918		-3.49668					-1.52236	-1.28076	1.17327
P61916	0.268673	0.46319	-0.600048	2.38532	2.24639	2.50339	3.2054	2.58557	3.19694
Q13835	-1.28499	-2.15877	-0.508552	2.14932	0.161093	-0.42409	1.99512	1.81756	1.08448
Q8IX05							-1.03443	-0.259824	0.131978
Q9H307	-1.76704	-0.240487					2.39552	1.30201	2.11078
Q9GZP4	-3.39215						0.138074		-1.05383
Q6ZVX7	-1.9539	-3.93053	-2.4366	-0.448054	-1.72884	-1.50592	0.35132	0.245715	-0.129344
Q9BXS4				-0.184254	0.711541	0.525375		0.100976	-1.88416
Q86WA9	-1.78619	-4.44744	-0.0795716	3.86251	4.55474	3.31173		1.66666	-0.0467544
Q9H3G5	-0.0144683	1.55772	-2.59653		-4.28829		3.45044	1.67161	2.56207
Q9HCY8	-2.76049		-4.23568	-1.87805			0.529377	-1.44443	-1.04956
O43493	-0.799272	-2.14057	-0.817204	0.861747	-0.663902	-2.44752	2.00811	1.26412	1.39607
P23490	-0.312015	-1.50108	1.32886	1.66629	1.48906	-0.105161	2.4853	2.72792	2.67998
P24821	-2.50835	-2.30115		-1.46993			0.50377	0.608794	0.0445332
Q9Y5Y7							-0.606612	-2.8642	1.45214
P13611	2.65582	3.58646	-2.63527	3.35097	1.44521	0.725187	4.78529	2.78804	4.395
Q96QA5	-1.84892	-1.39935	-0.679582	0.749524	0.0274871	-0.0161967	1.88607	1.29017	1.20695
O15042	-3.37414	-2.71977			-0.548984		-0.289878
P02775	-3.54242						-1.42918	-1.27508	0.323248
P14923	0.0688925	-0.493916	2.44911	2.79322	2.39291	2.203	3.81852	3.51015	2.94104
P31944	-0.1727	-0.641433	1.28758	2.4657	2.22296	1.96496	2.92491	2.76657	2.98341
P21757	0.213332	-0.961366	0.129162	2.52097	2.02174	-0.458564	2.85209	2.16066	2.53427
P81605	1.70095	1.11457	0.0632914	3.9521	2.66295	2.18415	4.24251	3.35553	3.31569
P51610	0.163547	-0.836611	-3.23446				1.32327
P05155	0.53191	0.216369	-4.62869				1.95375	1.34275	0.673095
P00742							2.84119	-1.5874	-1.06874
O15371	-0.843096	-0.30392	-3.84232				0.944692
Q9UKV3	-1.7027	-0.910052					2.9273	0.0998422	0.839446
P08621	-1.83473	-1.10263					3.05689		-0.811107
Q9H6S3							-1.46129	-0.778757	0.279982
P07858	3.18706	3.27425	2.69264	5.41448	5.87935	4.42184	5.50428	5.29157	6.1102
O60502	-0.0659416	-2.03406	-3.75064				0.632882
Q7L014	-1.69692	-1.31913	-4.35605				0.0847815
O75223	4.58066	3.61966	5.18918	6.42755	-0.987489	-1.39848	7.39189	6.7938	6.78192
P50895							0.53845	-0.422595	1.00955
Q86VM9		-1.18734					3.31538	0.323986	0.340924
Q96P63	-0.0887865	-0.617901	-0.228238	1.39447	0.90134	0.230583	2.73832	2.20413	1.65032
P01833							-0.690948	-1.20739	-1.13267
Q9Y3R4			-4.8479				-1.44103		-3.24792
P22735	-1.56408	-1.61625	-0.336443	0.0790429	-0.577644	-0.74859	1.41168	1.55394	1.0218
Q15517	0.364316	-0.807866	1.68035	1.47221	2.81292	2.05348	2.40996	3.16332	3.13842
Q5KU26							-1.49891	-0.859896	-1.25227
P51858	-1.60713	-3.32625					1.68496		-1.6703
P19652	-1.81766						0.137276	0.434914	1.39535
Q99538	-0.104778	-1.16154		-1.33737			3.2311	0.288167	1.98194
Q5T750	1.90592	1.16308	3.40177	2.61338	4.16177	3.22518	4.80118	4.90329	4.16527
Q9H3S1	-1.35282	0.00445892	0.342616				4.27954		-0.0733055
P35555							-1.33069	-0.222696	-1.03599
P05089	-0.496345	-0.887459	0.88326	1.32689	1.00236	1.47438	2.37153	2.26946	2.11319
P0DOX8	3.09942	2.87618	3.40609	5.144	2.79004	2.37335	5.93437	5.78844	4.84657
Q8TE68							-2.10279	-0.670162	-1.36503
P50897	-1.83195	-2.11372	-4.07736				0.242153		-0.818649
P61956	-4.09313	0.565559	-1.54893	1.59971			0.680188
Q02413	0.229545	-1.26609	1.91667	1.78216	2.41864	2.20105	2.74123	2.03748	3.10656
P35326	-2.94476			-1.6438	-3.219		-0.0264567	-0.991442	-0.824893
Q5TAQ9	-1.07274	-3.52175					0.0309398
Q9UBR2	1.33438	1.62415	0.262399	2.99646	2.85547	1.46512	3.18273	3.24478	3.77624
O94956	-3.44291		-1.23999	-0.622282	0.822516	0.916355	-0.404981	-0.712919	1.06076
Q9C0C9	-2.2427	-1.77858					0.306659
O95817	-3.91705		-0.789933	-0.165771	0.282001	0.148115		-0.051962
Q9Y4X5	-1.84356	-1.74346					0.496501
O75342	-2.32297	-2.95085	-0.594499	-1.76917	-1.29743	-2.90267	0.540922	-0.0879896	0.548716
P11047							-0.21635	-2.90498	-1.83766
P15924	0.640709	0.277656	2.45961	2.77475	2.49223	1.89964	3.62914	3.47136	3.11413
Q9P2B2	-1.02868	-0.858309	0.55773	-0.245223	-1.85873	-0.049573	2.22285	1.99207	1.26195
Q99436	1.46596	0.497448	-0.0701026	-0.828195	-1.1156	0.00467193	4.3759	2.22	2.08832
Q5T749	2.27921	0.920766	3.37938	2.81672	2.77466	0.701556	4.50025	4.28485	4.56151
A4D1P6	-1.39895	-2.06073	-3.97786	-2.70614	-4.80208		-0.235363
Q8IYB3	1.0576	-0.324932					3.98575	1.70446	2.02551
Q9H3U5	0.0772319	-0.512232	-0.276233	2.8839	2.18792	2.1943	0.913097	3.10071	1.84473
P09237	-1.47933		1.92757	0.945141	-0.411764	-1.2987	2.34714	2.10329	2.78323
Q8IX12	-2.55529	-0.660891	-3.20623				0.0310117
Q8IUX7							0.43977	-0.987878	-1.90117
Q14112							0.397636	-3.82541	-1.32595
Q9BV38	-2.00543	-0.794782	-0.540444				1.70422	0.642609	0.797189
Q07955	1.16706	3.26052	-3.09869	-3.61507		-3.03191	5.78046	0.766741	1.26485
P35542	1.91698	1.94346	1.43047	-0.124617	-1.51992		4.38775	4.22374	3.12091
Q6UX71	-1.99024		-0.394716	0.397174	1.39025	-1.32541	2.3344	0.0666822	0.443551
Q9NRX5	-0.812023	-2.54881		2.74765	2.11837	1.63519	-0.58704	1.60814	0.33275
P17096		-0.00222874	-1.65276			-2.06753	2.72818	-1.45436	2.50499
P22897	1.38391	1.52608	2.32221	-0.80735	0.366725	-2.49471	4.23329	3.58197	3.66173
Q9Y2S2	-0.953346	-0.938321	-2.76373				1.91488	-0.383347	0.047935
P26583	-1.86453	-0.466521					4.24613	-1.12229	-0.396404
P03951							0.628665	-2.14592	-3.06964
Q9BXX0	2.72051	1.83307	-0.799241	4.37697	3.65073	1.81072	2.73745	2.91258	4.31365
Q08554	0.823285	0.429377	1.98252	0.802996	0.0757467	0.628691	4.37315	1.44095	3.63006
P34896		-2.99566					0.157879	-1.23772	-1.72759
Q8WVV4	-0.407153	-2.79766	-0.935023	0.880399	-0.855007	-1.94068	1.16191	0.210482	0.640926
P53999	2.98779	3.39448	1.28293	-1.99162			6.52699	3.0802	4.19738
Q9UJJ9	-1.48447	-1.86967	-4.03369				-0.682378		-0.205108
Q08188	-0.67883	-0.787236	1.25292	1.17393	1.24979	1.59033	2.33675	1.72709	1.72174
Q96CN7	-1.26604	-0.684974	-2.10225				0.604844
P04217	-0.717336	-0.032966					2.21093	1.8465	0.634441
P22105				-1.55803		-1.43317	0.681536	-1.18709	-3.4524
Q16799		-1.70504	-2.1944				0.808677	-1.487	0.633485
Q7Z7G0							0.0949685	-2.80342	-0.335218
Q92673	-3.27411						-0.783912		-1.92405
Q9H910	-4.54391	-3.55073	-4.64666				-3.82839	-2.79453	-0.444847
Q9Y303	-2.09785	-1.93803	-2.44288				-0.27521
Q9NR16							-0.472044	-0.728289	-1.39213
P38159	-0.619134	-2.88011	-4.08172				-1.32249	-0.559111	-0.0604145
Q13867	-0.332556	-1.0906	-0.382156				1.60119		0.932959
Q9NZT1	-0.441587	0.788038	1.18124	2.97387	0.74474	2.33268	3.73845	1.804	1.5898
Q14683	-2.27103	-1.55145					-0.0443291
O60841	-0.250861	0.20862	-1.91076	-4.53266			2.4568		-0.0703366
P28074	0.58678	-1.1738	-1.16136	-0.561031	-1.63639	-0.315107	2.96123	0.656087	0.0833791
P15104	2.00355	0.439257	0.330492	1.15251	-1.08627		2.91318	2.44734	2.81147
P02787	2.40905	1.9384	3.62886	2.09097	1.36732	1.24734	3.96065	4.59042	4.82017
Q86X29	-1.04774	-1.73006	2.32396	1.08737	-0.898743	0.339906	0.851779	2.10149	1.97961
Q13185	-0.654891	-1.67283					0.626308
O95825	2.11209	0.978681					3.31856
Q8N3R9							-1.77468	-0.104601	-1.05901
Q9Y2X3	-0.884368	-0.226454					1.19727
Q13231	2.98778	0.987776	2.13575	5.05222	4.69708	4.58223	3.95697	2.95995	4.42153
Q9UI42	-3.16324	-3.35737	-2.61034				-0.573229		-2.03191
Q16629	1.5627	3.03773	-0.260539	-2.43036	-2.68942	-3.08789	5.89041	1.89581	1.76089
Q92609	-5.56163	-3.29056	-5.17288				-2.59186	-3.61247	-2.63729
O15372	0.19684	1.4848	-1.83012				2.64577		0.677193
P07711	0.14127	0.604349	-2.32954	0.069774	-0.811966	-1.30451	0.896352	0.748509	1.89741
P01040	0.448636	-0.796527	0.338396	-0.66026	0.124424	0.479624	2.45086	1.12996	1.5349
P13224	-3.55766		-0.288978				-0.215465
P06858	0.748891	0.183564	3.37255	3.80039	4.07555	2.86895	3.37668	3.08082	2.95203
A8K2U0	-2.47942		-3.38538	-1.25171		-3.49163	-0.359676	-2.85469	-0.549093
P50135	-0.119292	0.518017	-2.22323	-2.82456			1.84072	0.506425	0.857485
E9PAV3;Q13765	-0.866122	0.307935	-3.88244				1.86745		-1.48261
Q6QNY0	-3.27155	-1.14629					-0.545015
O00462	-1.47473	-1.76987	-4.93001				-1.07609
P18583	-1.86344	0.0800433	-2.91852				0.688973		-0.536708
P07333	0.0987473	-3.76075	-0.414194	-0.839938	-0.0694969	-0.147254	0.312624	0.0882719	0.443261
B0FP48;E5RIL1							-2.43706	-0.0905555	-0.581212
Q7Z3J2	-2.18054	-1.25738	-2.92018				-0.496068
Q13427	0.260177	0.565121	-1.50728				2.98996	0.555822	0.636817
A1L4H1							-2.51288	-2.53669	-0.890018
Q8IZL8	-1.81402	-0.446091	-0.326279				1.80958	-0.347845	0.705581
Q08945	-0.272555	-0.200915					1.33712
O43861	-2.13536	-1.30808	1.48138	-0.937633	-2.12632		0.0328255		1.79174
P49756	-0.374699	0.822954	-2.73965				2.65642	-2.19435	1.94463
Q9NVC3	-3.24226	-4.51402	-3.2245	-1.71932	-3.23203		-2.54141	-1.43917	-2.3255
P62070	-1.58099	-3.15936	-3.21923	-2.36407		-2.71159		-1.09734
Q9UQE7	-2.0218	-1.02964					0.0271549
Q15287	-1.02291	-0.196723					0.807987		1.07811
Q13263	-1.5943	-2.11844	-2.47658				-0.514016
Q8NI35							-1.90835	-1.78871	-1.41341
Q07954	1.81623	1.42025	2.59297	2.62922	3.48067	2.43551	3.57212	2.80608	4.05568
Q6UWP8	-1.56016	-1.88269	-1.2774	0.661994	-2.55104	-2.38233	0.609288	-1.64486	0.882618
Q01844	0.082694	-0.526967	-2.03651	-2.35072			0.84628	0.52575	0.643895
P09429	2.0195	2.76944					5.71263		2.07076
P02792	4.89804	4.86303	4.59337	3.56184	4.29263	3.82155	6.22267	6.67091	5.93889
Q9UHI5	-2.00261		-0.029411	-0.759695	0.258451	-0.952938	-0.00140526	1.51108	-0.111905
P47929	1.75918	0.292269	1.02649	5.22656	2.67121	0.884517	2.47532	2.549	2.49758
P28072	2.00849	1.86061	1.70114	-0.0624604	1.26045	1.37789	4.82026	2.53229	2.65996
P29508	-0.153873	-0.232518	1.1594	1.82991	0.954747	2.31428	2.05869	1.77419	1.34969
P02788	-1.14899	-1.21956	-1.41633	-1.21633	-0.837475	0.641997	0.411012	0.179769	0.0103919
P28799	1.70074	1.48845	2.38013	2.94612	2.39838	2.06529	3.63862	2.87029	3.42689
P21127	-2.7534	-1.97334	-2.4968				0.662425		-2.58628
Q9P258	-0.677804	-0.494278	-2.46543				1.96822		-1.50375
Q13571	0.497885	-0.707856	2.89997	3.54089	2.94377	3.37116	1.14698	2.2219	3.62259
Q8IZP9							-2.07088	-1.39666	-0.830666
Q96CS7	0.0604807	-1.79654	2.25315	4.84079	5.30155	5.00044	-0.137646	3.03517	1.87076
O00754	-0.871575	-0.913541	-0.322053	1.99811	0.129851	1.48238	0.33687	0.612071	1.15735
Q01469	3.69589	3.23334	3.82428	5.10719	4.9076	4.47723	5.37892	4.65012	4.93343
P24928	-4.32807	-2.79211	-3.07432				-2.002
P04746;P0DTE7;P0DTE8;P0DUB6;P19961			-1.47162	-1.46254			0.369758	-1.32732	0.664437
P15090	3.34123	2.66646	3.14081	4.97053	5.50076	5.14923	4.66769	4.19948	4.37372
Q9H3T3	-0.79383	-1.48184	0.419502				2.01495	-1.20279	1.37084
O43670	-2.53627	-2.22099					-1.31819		-0.778118
O14908	-3.03877	-3.18657	-2.45252	-1.3033		-2.58593	-1.83071	-0.706322	-2.2124
Q92878	0.226387	-0.341099	-3.69017				0.0360464
Q9C0H2	1.11006	-0.0974356	3.09566	5.30128	4.2	4.40676	1.83851	3.28293	2.82445
P33908	0.741207	-0.14416	-0.33257	-3.04959			2.30373	0.605218	1.16248
P05164	-1.63776	0.979261	-3.55234	-3.71344	-4.88034	-2.89746	1.45039	-0.200517	-1.66838
Q07960	0.864578	1.09789	0.0836345	-1.2605	-1.92483		2.39352	1.91335	1.48674
P98095							-0.537134	-3.95399	-2.08399
Q6IA69	-1.34322	-2.18905					-0.532195
O75821	-0.80566	-1.00095	-3.8617				0.343578		-1.65651
P48594	-2.67453			-0.0398321			-1.17548		-1.71199
O00451							-2.76258	-2.98631	-1.06576
P52594	-4.78237	-1.74107					-2.3725		-1.71664
P55774	4.38337	2.0872						4.50191	4.3717
P62995	-0.481299	-0.832539					4.07059	-1.5029	-0.938902
Q92769	-0.592082	-0.427846	-2.67744				-0.0336869
Q4G0F5	-1.95509	-0.770384	-2.10954				0.381152		-1.22738
Q641Q3	-0.7407	-0.514548	0.0127161	-0.820845		-4.71628	1.23793	-0.301007	1.38305
P26196	-1.09701	-1.69218	-3.7188				-0.991737
Q99805	1.35408	0.256949	0.368793	1.31591	-1.59482		2.52949	1.32196	1.65669
P17812	-0.903135	-1.24366	-3.85147				-0.825633
Q13618	-1.59995	-0.974675	-5.70866				-0.784903	-2.41212
P00747	1.77586	1.54002	1.33455	0.750243	0.341694	-0.914145	3.45758	2.25507	2.36519
Q92743	-0.13933	-2.69768	-1.79251	-0.659012	-0.293466	-1.93764	-0.550019	-0.866539	0.202333
P43243	-2.80076	-1.23944	-0.670213				0.159518		-1.03126
P12830							-1.02341	-0.981664	-3.29609
P49959	-1.88688	-2.29716					-0.96897
Q9NUM4	-1.66846	-2.16976	-1.62917	1.07657	0.0992618	0.524167		0.0381951	-1.46743
Q32P44	-1.40077	-1.27708	-2.47433				-0.610186
P15311	4.15444	2.66353	3.16453	3.09634	2.35685	2.07191	4.90009	4.1909	4.18658
P43652							-1.03703	-1.66834	-2.94891
Q96NT5	-3.10344	-1.42821					-1.38815	-0.52531	-1.60861
Q6NUT3	-0.542801			1.69039	2.17367	1.83711		1.30928	-0.212857
Q9H3P7	-1.48491	-1.91846	-3.72837				-0.816749		-1.75638
Q641Q2;Q9Y4E1	-1.5736	-0.744244	-4.30425				0.985785	-3.28296	-1.05291
P08473	-1.09125	-3.38964	-1.07495	2.77033	1.53076	2.06497		-0.764467
Q15036	-2.43704	-2.49117	-3.1946	-1.8895	-0.871267	-0.537159	-1.6554	-0.938132	-2.27223
Q6UWH4	-1.62221	-3.48359					-1.04804		-1.89298
O14602;P47813	-0.881689	-0.733525	-2.49845	-1.81306			-0.306471
Q13620	-2.91164	-4.32156					-2.55289
Q96F15	-2.14386	-0.825635	-1.99264	-4.58667			-0.705122	-0.913406	-0.167122
Q9BSA4	-0.379047	-1.28981	0.884136	2.93274	2.1042	2.68986	-0.631128	1.22437	1.79117
Q8N392	-0.678964	-0.756691	-2.23532	-1.30429	-3.03017	-2.92315	0.453603	-0.494261	-0.477473
P06865	1.14833	0.83459	0.156974	0.993123	0.872569	0.0583308	2.6532	1.13087	1.47364
P98160	-1.77456		0.0524843	-1.0374			0.798292	-0.242921	-0.0324506
P08236	-0.822185	-0.589224	0.382041	-0.258196	-0.17958	0.46108	0.662095	1.02272	0.332675
Q09028	-2.16869	-1.50605	-2.937				-0.414885		-1.99276
Q15819	1.3036	0.791895	-0.0222311	0.808107	-2.23975		2.44679	0.729106	1.89409
P04196	2.44835	0.532842	-0.707321	3.17051	1.30028	-4.05963	2.45552	1.3282	1.43316
Q9NVZ3	0.0467705	-0.00715832	-1.40553				-0.0265565		1.07742
P28070	2.68591	2.90301	1.54077	0.855779	0.51122	0.317077	5.21337	2.55483	2.21125
Q13308			-1.68032				-1.34252	-0.17905	-0.722793
Q9Y6U3	0.200035	-2.54132		-4.30445			-0.00981329	-0.470921
Q99542	0.263699	-0.307242	-1.03805	0.757634	-1.34339		1.70862	-0.844694	0.844818
Q14108	2.30416	2.15767	1.97	2.9829	1.42039	1.28767	2.0019	3.52147	3.68345
Q9P2A4	-0.545716	1.08749	-1.60428	-1.90796			1.96944	-0.343917	0.0496393
O14745	1.53005	1.12269	1.94787	1.36272	-0.785955	0.135766	2.22657	2.6435	2.44303
Q16630	0.385523	0.740908	-2.39905				2.00207		-1.04389
P05120	1.75591	1.66468	1.29186	0.442122			3.56645	1.16647	2.65546
P09651	1.63279	0.111239	-0.163347	-1.03026	-3.25975	-2.39732	1.80742	0.155959	2.27026
O95433	0.559244	1.12305	0.719377	-1.44439	-2.50521		1.92649	1.76317	1.36319
P31151	0.383283	-1.37617					1.02188		-0.247486
P05455	-0.0248222	-1.34067	-4.06392				-0.926487
P80723	3.19564	1.80094	2.00239	3.68859	2.59775	2.74707	3.28212	2.92392	3.4015
Q7Z6Z7	-1.35051	-0.946035	-2.17665				0.741835		-1.99335
O00399	-2.14078	-1.36044	0.579084	0.950018	1.06704	0.89684	-0.709979	0.164164	0.201038
P07910	0.359441	1.90149	2.1394	0.396315	-1.77433	1.12829	3.85085		0.791143
P52565	3.04538	0.996278	-1.29117	-2.11314	-2.06575		1.52462		1.99747
Q9Y3P8	-1.50469	-3.30249	-0.204078	-3.80089			-0.828928
Q10570	-4.55518	-4.12012	-4.66659				-3.60814
P12268	0.465911	-0.682052	1.21581				1.16728
Q8WV92	-3.26763	-2.29797	-6.49161
P14317	-0.758855	1.1425	0.640062	0.161279			0.98284	0.695135	1.83217
Q05519	-1.92599	0.294788					0.473158		-0.46178
P30622	-0.268806	0.38215	-3.38059				-0.273511
Q96CX2	1.51351	2.45829	1.40934	-0.0243479	-2.72515		4.00189	1.31805	2.50041
P50452	-1.07313	-0.444294	-2.59627				-0.562944
O14617	-0.945912	0.204832					1.49632		-0.643303
P16949	-0.631264	-0.599362	-1.8306					-0.644342	0.193899
P62328	2.07183	1.40979	-0.341564	2.36347	1.49269	-1.39425	2.25605	0.744682	2.52258
P21854	-3.61298		-4.66074				-4.91897		-1.76695
Q9UNK0	-1.14261	-0.889916	-1.06849	-0.45396	-0.416162	-0.103403	-0.894336	0.872111	-0.727595
P61626	5.39001	3.26702	2.88868	1.49784	2.44153	2.33842	3.78513	3.27794	6.82701
Q92572	-0.800437	-0.0869474	-0.892863				0.187164
O15204	3.19795	2.15159	0.750251	1.21693	-3.53197		3.98551	1.2645	3.17944
P04004	4.1846	4.34022	4.68299	3.03526	2.83873	2.16978	6.11842	4.61242	4.79636
Q66K14	-1.83896	-2.07904	-6.28043				-2.63911
Q9NTK5	0.0762524	-0.979247	-2.14734	-2.44511			-0.257609
Q9UPW5	-4.85987	-4.26245
P16035	0.60963	-0.00666106	1.11415	1.04859	1.33804	0.458357	0.33181	1.02034	2.59065
Q92556	0.0828907	0.0304655	-0.58706				0.57819
P80303	-2.53777	-2.78664						-1.92759
Q13492	-0.300632	0.840471	0.183895	0.275623	-0.228425	-1.09052	1.88658	0.84248	0.196826
P40306	1.01246	2.00787	1.26941			-0.845506	4.10911	0.865019	1.50756
P28066	2.15451	2.84089	2.21868	1.29333	1.04152	1.27959	4.63	2.1915	2.58017
Q14195	-2.69491	-4.68811	-2.13538				-2.05754	-2.27109	-3.00409
P20963	-0.997027	-2.35494	-0.755859	-1.56135			-0.473501	-0.542934	-0.911437
P0CG12			-3.95061	-0.910011	-0.793911	-1.73892		-3.23931
Q9P2E9	0.582158	-0.0810025	-1.08035				2.46118	-1.06213	0.0706926
Q9Y315	-0.613094	0.608899	-0.127013				1.43892	0.221026	0.242789
O15243	-2.42588	-2.73523	-4.81535
O60493	1.19695	1.18954	1.03514	1.00465	1.2303	0.00923987	2.13119	1.83749	1.47876
Q99873	-0.528153	-0.36248	-0.875622				0.0852575
Q8NCG7	-0.160683	0.420186	0.872553				1.73846	-0.0324682	1.4339
Q9BV40	1.19584	1.39725	2.71263	3.08839	2.08926	2.05739	2.05198	2.20845	3.04847
Q96SU4	-3.08147	-3.51872					-2.63727
P19971	3.95689	4.35032	4.89136	0.664768	-1.0905	-1.91421	4.98458	4.99198	5.19333
Q93009	-1.37655	-1.1252	-1.18501				-0.573903
Q9HB07	-1.90236	-1.85038	-2.56524				-1.45439
Q9NZB2	-1.01779	-0.825608	-2.13869				-0.693807
P30043	2.85077	2.55312	1.11664	1.50121	0.315984	-0.145665	3.57911	2.49579	2.34155
P25788	2.35173	2.8126	2.30984	1.00152	0.476492	0.867652	5.09184	2.02916	2.24849
P48163	-2.14458	-2.41511	-2.02155			-4.061	0.711094	-3.27439	-2.14733
O14818	2.66507	2.7033	2.27418	0.439731	-1.59884	-0.0332172	5.13464	1.99144	2.3859
Q9NPF8	-2.3732	-2.18742	-0.614764				-1.10278
Q01105	-1.18466	0.72173		-0.870266			3.52028	-1.62605	-0.734023
Q9Y287	-1.47215	-1.33996	1.57644	3.15224	3.30408	2.61755	-1.30669	1.44213	0.472654
P42566	-1.9909	-0.733024	-4.23619				-1.70978
Q8IY21	-1.5966	-0.873785	-1.81536				-0.821836
P55010	0.845714	0.918979	-1.50512				0.690456
Q9BUJ2	-0.983979	-1.10044	-1.74366				-0.674015
P07686	4.5773	2.45084	2.95581	2.76365	2.88156	-0.522388	4.38287	3.16107	4.24103
O75436	0.494388	0.141721	-1.58659				0.966437		-0.421102
Q9UQB8	-1.91025	-1.93256	0.345899		-2.4097	-1.69283	-1.44034	0.601385	-0.921571
Q92820		-0.860855	-0.807427				0.29404		-0.821207
P25098	-1.81907	-1.41707	-3.23051				-1.588
P15586	-1.32285	-0.200103	-0.313623	0.492086	-1.1779	-4.47888	-0.120322	-0.723779	0.677665
P28065	1.90592	2.26823	2.74727	-1.02855	0.171335	-0.383511	4.18233	1.40545	3.00253
Q8IUI8	-1.26776	-1.85056	-4.89819				-2.11927
Q9Y5Z4	-1.94446	-1.63957	-3.32437	-3.01884			-1.75084
Q9UDT6	-3.19396	-2.02748					-2.06521
P12081	-1.00799	-0.888709	-2.75149	-2.30517	-4.93346		-1.00595
Q9P2R3	-0.0310227	-0.489694	-0.88107	-4.80029			0.0699437
Q00839	1.28586	1.01402	0.888771	-1.20519	-3.76389		2.93345	0.479919	1.36803
O14974	-3.51723	-0.357792	-1.46248				0.26364		-2.76206
P23588	-2.45033	-2.23092	-1.7726	-1.83382	-4.05363	-4.91349	-1.49879	-1.90331	-1.4708
P78344	-1.16424	-1.24784					-0.701972
Q8WU79	-1.79786	-1.03548					-0.536263	-0.917583	-1.29095
P55899	-0.839712	-0.462187	0.339036	-3.75088	-2.01652	-2.137	0.0509664	-0.273695	0.754598
Q9H2G2	-0.795051	-0.803876	-3.13272				-1.0758		-1.08549
P20810	-0.503614	0.117932	-1.43644	-1.25647	-3.76863		-0.532926	-0.587287	0.780297
Q13287	-0.328156	0.539562	-2.72396				-0.331609		-0.361727
P31947	-0.854821			2.49395	-1.79849	-3.94674	-0.427439	-0.610843	-0.0580558
Q9NRA2	-0.483953	-1.48058	0.525614	1.48163	1.36257	0.811088	-1.79449	1.48906	0.328927
Q6VN20	-1.79502	-0.91488					-0.868199
Q96EP0	-4.68072	-4.24806	-3.99518	-6.38864
P25787	1.96958	1.69907	0.985417	-0.33509	-1.18361	-0.094785	4.00789	1.06874	1.01101
Q9GZN8	-2.63823	-1.82401	-2.53998				-0.534352	-3.01124	-2.02881
Q6UXD7	-2.87925	-4.12242	-0.691673	-0.0952509	0.179023	0.901129		-1.19534	-2.98307
P26368	-1.147	-1.9823					1.0882		-3.3009
P61086	-1.01951	0.330263	-0.779064				-0.0313083
P35237	-1.41496	-1.18833	-2.09455				-1.1135
P26572	3.13197	2.43151	2.38414	2.56747	2.08268	0.663474	3.34201	3.07706	2.8778
P09758	-0.632917		2.03226				0.342302	1.94016	1.1656
Q96G03	0.110154	0.442772	-0.809541	-1.22238			1.76028	-0.117693	-0.55284
Q9NR50	-1.04035	-1.36969	-2.33632				-1.13576
Q00765	0.590824	1.22612	1.08649	-1.14985		-2.76816	1.86963	1.31434	1.02464
Q9NUV9	-0.571719	0.59625	-0.299371				0.757787	-0.161875	0.39815
Q04446	-0.409088	-0.559251	-1.6636				0.781612		-1.69928
Q8IXL6	-0.864214	-1.05841		-5.38504			0.592799	-0.715875	-1.53289
Q9Y2Q5	-2.73388	-1.97393	-5.2965
Q86W42	-3.01945	-0.750594	-2.46098				-1.67677
P11717	1.36524	1.27568	2.40452	3.54294	4.05209	1.88976	2.08504	1.856	2.29863
P49862	-1.06685				-0.21114	-0.901267	-1.58389	0.191371	-0.631669
Q8NG11	3.17388	3.42151	4.73072	4.09501	4.0942	3.38133	4.38445	4.03366	4.08056
Q9Y6W5	1.75013	2.4884	2.361	2.77623	2.28838	2.32528	4.0568	1.94463	1.76214
Q99426	0.0136069	-0.19621	-1.24	-0.74472	-2.11835		0.47337	-0.248721	-0.514912
Q96C23	1.18299	0.132882	-0.612055	-1.94831			0.773079		0.443993
Q13177	-0.568725	1.37501	-0.453432				1.13256	-0.818163	1.15786
Q8IUR7	-0.892754	0.157453					0
O14545	-3.07397	-2.16221	-6.09325
Q10589	2.44883	0.896785	2.06227	1.65111	0.711681	1.1342	1.46874	2.77495	2.24508
O75882	-2.92478	-2.8091	-1.12907	-0.752572	-1.96919		-2.41345	-0.697431	-2.68157
P49458	-3.20966	-2.33938					-2.41927
Q14980	-1.51008	-1.74803	-5.81323				-1.45765		-3.89224
P10253	1.46144	1.62008	1.15069	-0.109223	-0.401894	-1.12731	2.40209	1.49132	1.38001
Q8IZ83	1.002	1.11004	-0.123356				1.69057	0.561421	0.776345
O43617	-0.16631	0.310797	0.340131	-1.14425		-2.49999	0.396037	0.225787	0.88547
Q9UBQ5	0.267663	0.365015	-2.0566				0.69417		-0.966118
Q9UNS2	0.147014	-0.163403	-2.91048	-2.48982			0.487366	-1.38446	-1.01583
O15143	3.17539	3.30935	2.78007	1.23335	0.408154	-0.000666515	4.67586	2.56911	3.02845
Q9UHL4	-2.2714	-0.517503	-0.569226	0.553011	-2.69104	-3.13048	-0.233491	-1.83424	-0.293256
Q99523	-1.96558	-3.38805	-2.68485	0.416211	-0.442295				-2.35712
Q6P4A8	-2.93619	-2.26523	-1.78307	-3.42931	-4.28836		-1.79378	-1.8194	-2.40659
Q9ULF5	-5.26349	-5.29869	-2.78213	-1.05759	-1.13594	-0.712979
P01730	-2.44426	-1.12542	-1.69686				-1.44828
Q92945	-0.983699	-0.820172	-0.773138				-0.503549	-1.05277	-0.121978
P35659	-1.72217	-1.83235					0.450146	-3.41827
O95551	-0.955003	-4.66733	-4.95178
P25789	1.61244	2.2069	1.39814	0.264162	-0.387521	0.707804	3.63642	1.24411	1.19976
P00492	-0.325889	0.0983089	-2.21281				-0.537404
Q9UMY4	-0.839589	-0.915671	-0.88548	-2.44613	-0.769986	-1.74365	0.389515	-1.18497	-1.04541
Q9UNZ2	-2.99745	-4.2495	-5.03064				-4.00287		-3.67162
Q5T4S7	2.07548	2.72122	-1.49504				1.3557
Q9Y265	1.02277	1.97655	0.736897				1.49899
Q8N1F7	0.185566	0.0495249	-4.95237				-1.3193
O00391	2.92739	2.57297	1.19049	-0.0210143	-0.597495	-2.10591	3.77362	0.781031	2.89242
O94776	-1.46188	-0.528077	-1.40594				1.35989	-2.14657	-1.8569
P11216	0.254776	-0.0636703	-1.23348				1.36768	-0.227896	-1.43208
Q13283	-0.969192	-0.734595	-2.90423				-1.28793
P15907	-1.87945		-0.551748		-2.04301		-1.05764	-0.880974
Q15637	-1.37292	-1.49685	-2.6863				-0.739583	-1.72335	-2.36105
P25774	1.60006	1.70569	2.73667	4.01553	4.81883	2.86406	1.54365	2.77483	2.44517
Q15057	-1.21989	-0.307724	-1.26734				-0.691536
Q53HC9	-1.39231	-1.45696	-1.34026				-1.15646
P51148	2.53025	2.43886	3.18902	3.89163	2.86067	3.23827	2.77676	3.26046	2.83473
Q9NVE7	-2.29788	-3.89346	-5.67787
P34810	1.18298	0.699989	-0.0381805	1.61655	1.49922	1.29827	0.772019	1.39285	0.388581
P22061	1.1315	1.71303	-1.49486	0.652109	1.05313	0.516357	1.38184	-0.0906212	0.766702
Q96RF0	-0.346947	-0.275187	-0.927293	1.06986	0.719915	0.272975	-0.190111	-0.170409	-0.487165
Q92621	-0.0519865	-0.0257028	-4.32542				-1.23592
Q32MZ4	-0.41118	-0.294624	-1.75311	-1.67362			-0.240534	-1.10708	-0.41703
O43809	-0.754323	-0.0210323					-0.159408
Q6UWD8	0.346801	-0.229075	1.47411	0.871209	-1.38891		1.43621	-0.869162	1.69691
P35637	-0.523967	-1.25793		-2.2179			-0.179014	-1.7469	-0.103479
P25786	2.79411	2.82818	2.68265	0.0178644	0.436263	1.3124	4.91347	2.04437	1.98997
Q96PU8	-2.30697	-2.51017					-2.19712
Q562E7	-1.00904	-1.41411	-1.55582				-1.11653
P09874	-0.299883	-0.312061	-0.904497	-0.838797	-2.23342	-2.40511	1.41733	-2.00881	-0.315181
Q9UHD1	0.165056	-1.0722	-2.09712				-0.235691		-1.36141
Q8IU68	-1.14679	-0.560596	-0.328876	-2.54953			0.161205	-0.862036	-0.729022
Q0JRZ9	-1.30476	-1.20043					-1.05486
O95980	-2.09732	-1.90853	-1.2842				-0.0784788	-3.0535
P98082	-0.121366	-1.08599	-0.847161	-1.83712			-0.149677		-0.826195
Q9H7D7	-1.22871	-1.00203					-0.919194
Q00796	-0.200843	0.0466187	-1.07752	-1.61509	-2.25847		0.700765	-0.411722	-0.940106
Q7L7X3	-1.88076	-2.09068	-1.44371	-0.899747	-0.89706	-2.05443	-1.60349	-0.926701	-2.31796
P20618	2.27769	2.95114	1.47504	0.0462554	-0.424772	0.139133	4.40347	1.36231	1.48079
Q9HAU4				-1.88685	-1.24071
P49721	1.44079	1.68732	0.937117		-0.897699	-0.228375	3.16474	0.670251	0.714017
Q96IU4	-0.272032	-0.798821	-1.01818				0.641151		-1.7304
Q9BW27	-2.38971	-2.32902	-4.40204
P17174	-0.775088	-0.948161	-1.14641	0.139101	-0.505015	-0.165341	-1.68421	0.0700239
Q14008	-3.34336	-3.18895					-3.12259
P68036	1.17238	1.00551	0.15113	-2.37652			0.919028
P24534	0.596846	1.3004	0.366904	-0.164667	-1.7718	-2.95545	1.49753	0.552713	0.630866
O00203	1.55913	1.26998	-0.735419				2.85413	-0.333907	-0.010006
Q9NWB6	-1.7047	-1.75452					-0.426707	-2.91694	-1.43211
Q9P2E3	-2.92462	-5.65552
Q9UGP8	-3.12077	-3.95803	-4.15242
O60885	-1.62464	-0.514176					1.17805	-3.07102
Q8N6C8	-1.33253	-0.67655	-4.58209	-0.993295	-4.04188		-2.0772
Q96JH7	-3.57813	-3.87842	-3.26396
Q8WZA9	-1.81705	-1.29624	-1.3541	-1.30085			-1.37613
Q86TI2	-0.651694	-0.752002	-1.41233				-0.827624
P37802	2.45672	2.6371	2.42709	1.65826	1.39466	0.421169	2.81818	2.29272	2.74299
Q15691	0.107721	-0.0433833	-0.0384626	-0.911633			1.24696	-0.882838	-0.0178341
P22626	2.70416	1.9668	1.03573	0.126748	0.199164	-0.954136	2.65047	1.01955	2.32768
Q9NZT2	-1.24007	-1.02361	-2.73066				-1.57155
O95394	-0.598426	-1.32682	-2.29577				0.583001	-3.2699	-1.26986
P49321	1.92886	1.47486	-4.45566	-4.19866			-0.264874
Q86Y82	0.377208	0.436734	2.27435	2.61603	1.94155	1.9247	0.566228	1.63383	1.1439
O95758	-1.51216	-1.53253	-1.16284				-1.32031
Q99519	-0.622875	-0.854471	-1.86964	-1.23934			-0.341435	-1.4312	-1.34531
Q9UPN7	-0.743292	-0.0194072	-4.68501				-1.74017
P62633	-1.83218	-2.9077					-3.07405	-2.85397	-0.958909
Q15056	-1.91843	-2.86558	-2.32934	-4.33809			-2.46401		-2.14054
O94979	0.616042	-0.223328	-0.594706	-1.82965			0.553539	-0.268997	-0.285674
P67809	1.64991	1.67776	0.276309	0.670602	-0.858662	-2.90358	1.60496	0.708318	1.48789
Q9BX10	0.199106	-1.99524	0.361168	-3.486			-0.974335	0.04642	-0.31274
Q53EL6	-2.37321	-3.23856	-3.33829
Q9UBC2	-2.26207	-2.13982	-2.62537	-2.92909					-2.28024
P22732	1.22754	0.838305	-0.453892	3.3627	0.763501		-0.743764	1.47904	1.04923
Q8WUM9	-2.68399	-2.90048	-0.590814	0.100037	-1.67263	-0.640782		-0.933777	-3.07824
Q10469	-0.532316	-0.0326888	-1.3458				-0.21085		-0.962067
Q99988	-0.3036	-0.303218	0.0442086	0.457387	1.79109	0.520612	-1.10527	1.13586	-0.456749
Q9P2T1	-1.37092	-0.779487	-0.592549	-1.01644	-2.01697	-2.16416	-0.417392	-1.32995	-0.873505
O14979	-1.06027	-1.49105	-1.7367				-0.609298		-2.16904
Q13409	-0.184921	-1.2153	-0.948017	-2.65598			-0.0102878	-1.92413	-0.293895
Q99613	0.735884	1.23424	-0.79271	-2.08789			2.27447	-0.483354	-0.49552
Q13243	-0.441757	1.21726					3.17627	-1.0332	-0.869229
Q9H4E7	-1.64701	-2.57982					-2.19911		-1.96206
Q9UEU0	-0.625032	-1.31754	1.18689	0.967564	0.532498	0.684846	-0.733455	0.42557	-0.353402
P47897	0.588172	0.173413	0.2436				0.365874
Q96AX1	-1.03825	-0.327595	-0.631171				-0.641067
P54136	1.96108	1.03511	0.14602	2.57106			1.67627	0.0202232	1.51513
P42768	-0.244274	-0.330443	-1.76296	-1.25219			0.240763		-1.75963
Q9H9A6	-3.52722	-3.81856
O15357	-2.44494	-2.21733	-5.34101
Q8IV08	2.66278	1.57345	4.94502	4.62863	5.63844	5.20341	4.25325	1.61694	3.35898
Q92896	0.520828	0.566419	-0.0599366	-1.08697	-1.92511		0.710511	0.845244	-0.488954
P62942	3.03809	2.4013	2.88823	3.69391	2.74646	2.51408	3.15642	2.43674	2.7606
A6NDG6	-1.6275	-1.48288	-1.61991				-1.56877
Q06323	2.46329	2.91174	1.60296	-1.04918	-1.7351		3.19375	0.922723	2.87607
P49754	-1.94716	-1.568	-2.81645				-2.11083
P52306	-0.625353	-0.618454	-2.55414	-3.17785			-0.528439	-2.01452
P28062	2.23851	2.64772	2.00347	-1.46353			4.49716	0.250908	2.11397
Q9HAB8	0.0411057	-0.515963	-2.13745	-1.0895			-0.841441		-0.938403
Q6DD88	1.32107	1.53763	0.728199	0.402158			1.97797	0.768227	0.781917
O43491	1.36311	2.7412	1.73845	3.348	1.01684	1.78358	3.1576	0.860344	1.75531
P07766	-0.174081	-1.01285	-0.864239				-1.86068		0.435673
O43516	-0.731873	0.13681	-0.0598574	-0.641881	-1.18971	-3.73477	-0.592655	-0.644834	0.492298
O95630	-0.617088	-1.08883	0.380154	-0.371058	0.712097	0.320696	-0.817385	-0.334257	-0.283413
Q5JSL3	1.13608	-1.6628	-1.97495	-2.17837		-1.89566	0.312377	-2.07326
Q16531	-0.558653	-0.182305	-0.794412	-1.17708	-2.6866	-2.97278	0.43074	-1.29715	-0.818873
O94973	2.58734	1.48601	-0.591532			-4.95867	5.22512	-0.663463	-1.23677
Q96HC4	-0.397299	0.0387712	-0.273517	-3.61736	-1.92687		-0.503315	-0.218857	-0.0670729
Q9BPW9	-1.77158	-1.70499	1.69507	-2.68027			-0.161532	-1.14713
Q00978	-1.41649	0.267746	-2.58065				-1.30528
O15294	-1.83391	-1.97035	-1.78021				-1.92658
Q14314	1.02801	2.18981	1.54218	0	-0.219953	-2.80327	1.89597	1.13747	1.53066
O00170	-0.940691	-1.77176	-4.22294				-1.39982	-3.36434
Q13098	-0.795323	-1.6157					-1.28261
P05198	-0.164348	1.07617	0.776572	-0.990829			1.29129	-0.088029	0.252867
Q9Y6Y8	-0.251079	-0.732117	-2.17361				-1.13637
Q14242	2.4279	2.19264	2.02029	1.58065	1.92716	1.4676	1.76338	2.55169	2.0723
Q96I24	-1.47864	-1.712	-1.89697				-1.78368
Q14956	3.14216	3.76883	4.98274	3.86009	5.34299	3.75758	4.39975	3.89633	3.33361
Q92900	-0.212023	-0.563076	-2.45874				-0.772999	-1.33978	-1.40117
P19367	1.33286	1.3284	0.374235	-2.09661	-3.39954		2.09983	0.617875	0.0374843
Q567U6	-1.52033	-1.50375	-2.29458	-5.38634			-1.86835
O15067	-0.804408	-0.76917	-3.70157				-1.85574
P49593	-0.960797	0.167035	0.0354404				0.5259	-0.776621	-0.807573
P59665;P59666	-0.86252	-0.0456558	-1.88793	-2.08192	-1.93217	-0.401832	-2.67958	0.609563
Q96RS6	-0.511574	-1.44597	-2.16965				-1.48008
Q5T1M5	0.323974	0.739243	-1.1416	-2.60294			1.6208	-1.2843	-0.730207
Q96S59	-1.85718	-1.00924					-1.53862
P51452	-0.614522	-0.589976	-2.29133				-0.386014	-2.4167	-1.01399
Q9UNH7	0.791928	0.748123	-0.210242		-0.166771	-0.530047	1.43167	-0.43216	-0.00443555
O75592	-3.60077	-1.58223					-2.70369
P13284	2.14086	1.95174	1.66255	1.32621	1.14875	2.07139	2.49297	1.67338	1.25127
P48739	-0.357796	-0.890999	-2.45027	-2.82817			-0.278918	-2.19559	-1.56487
Q6YHK3	-3.3202		-2.36186	-0.688256	-1.43996	-4.71285	-1.17313	-4.7508	-2.94063
Q53TN4	0.564859	0.773664	1.66591	2.05533	0.0859242	0.887481	0.115677	1.2998	1.24618
P69905	0.645531	-0.155559	-0.155328	-1.65814		-2.28037	0.747655	-1.22438	0.466505
Q9H0E2	0.740573	0.471856	2.64919	3.0388	3.89538	3.7588	0.261446	1.98563	1.2671
Q5SW79	-4.39197	-1.31409					-2.96903
Q13136	-2.36514	-3.73059	-3.64687
Q08209	0.486079	0.72308	-0.195367	-3.33101			0.219151
Q96T51	-0.518312	-0.711047	-3.0541				-0.606193		-2.5148
P61978	1.86656	1.23194	0.446947	-0.85315	-4.9638		1.78629	0.379501	0.979703
Q9BR76	2.16734	2.21021	1.36282	-0.513481	-0.138037	-0.987098	2.09964	1.7182	1.52156
Q9BXS5	0.969994	1.20941	0.186974	-1.80817		-3.61174	1.88062	0.133152	-0.0564508
Q9C0E8	-1.13745	-0.601088	0.214903				0.034153		-1.32915
O43278	-0.935425	-1.34792	0.506634	-1.07128	-0.0393848	-1.32771		-0.821212	-0.643815
Q12999	-1.29679	-0.589985	0.124207	-0.672238	0.186209	-0.237394	-0.362364	-1.07718	-0.77939
P61018	-0.643914	-1.28643	-0.101204	-1.64162	-4.20066	-3.05299	-0.839578
Q9UBQ0	1.88733	2.47489	2.69741	0.5595	-0.246469	-1.38636	2.76845	1.77093	2.01128
Q9Y3I0	-0.588445	-0.422887	-0.983586	-2.73424			-0.837515
P55884	1.08562	1.82841	0.460088				2.93477	-0.0910483	-0.00715767
Q13501	0.0540432	7.0699e-05	-0.965204	-1.04523	-2.50227	-2.82416	-0.431436	-0.54243	-0.496255
O00567	-1.23701	-0.510173	-0.998826				-1.10253
P30273	4.77822	3.67977	3.76026	5.46565	4.2527	4.66693	3.42088	4.09142	4.13974
O60749	1.05353	0.778013	0.623106	-2.02504			1.76249	-0.779265	0.903278
Q14689	-2.45162	-2.48829	-0.723238	-4.23225			-2.0822
Q93008	0.263477	-0.0473717	-1.82506				-0.732834
P49720	0.0799458	0.268519	-1.57764				0.902645	-2.1184
Q6XQN6	-0.852413	-0.585278	-1.31612				0.7224	-2.5922	-1.4785
P26599	0.432855	0.433501	-0.189326		-3.2964		0.0270078
O94766	-1.4682	-1.08849	-2.12712				-1.76049
P63151	-0.0309036	-0.326751	-0.885274	-2.13069			-0.614583
O00148	0.726111	1.00734	-0.106521	-1.89081			1.54691	-0.605774	0.0753395
P68871	0.978399	-0.697483	-0.628466		-0.132797	-3.58204	0.214427	-1.18486	0.0105378
O95772	-0.447835	-0.854703	0.0534113	0.624282	-1.20524	-0.52079	-1.75688	0.338324	-0.445575
Q02818	4.25722	-0.173627	-0.288803	3.25453	-0.0667626	2.86074	0.393132	1.32983	1.45454
Q6JBY9	-2.34336	0.0411322					-1.16297		-1.55266
Q9H0R1	-3.20509	-2.89548	-4.31983
P42229	0.0489224	0.481754	-0.865213	-3.82176			0.42875	-0.680219	-0.708111
P48147	-0.275486	-0.990887	-1.13615	-2.79092			0.00297133	-1.7399	-1.30013
Q86T03	-1.69875	-1.0275	-1.18872	-0.559534	-2.97528	-3.52366		-1.51948
Q13617	-1.06089	-0.471721	-1.2872				-1.15573
P14866	0.933897	0.833836	0.383272				0.498081
Q04760	-0.473053	-0.551798	-0.352187	-1.28265			-0.0454498	-0.428967	-1.56314
P09211	3.03489	3.75375	3.08444	1.0408	0.219731	-0.246316	3.90906	2.54711	2.74933
P29373	2.36665	0.127133	2.37353	2.39773	1.95123	2.17636	0.981426	1.36047	1.85464
P61221	-0.376547	-0.632426	-1.55152	-2.46605			-1.07733
Q9BTY7	-2.95349	-3.59412
Q06481	0.253609	-0.350642	0.14482	1.8247	1.5152	0.680805	-0.0382234	-1.00824	0.417733
P31153	-0.358095	-0.741911	-1.00117	-3.17151		-2.66326	-0.0345736	-1.94064	-0.804059
Q9NZM3	-2.34294	-3.9773	-4.21144
Q12907	2.23344	2.92288	3.65634	0.315685	0.583174	-1.13612	3.50227	2.3841	2.24346
O00241	-2.51028	-2.20431	-0.174463	0.695301	0.212965	1.58573		-2.21316	-1.50144
P55036	-2.97163	-1.57619	-2.93524				-2.72612
Q8TD19	2.65755	-0.767246				0.774866	0.712996
P51809	-0.732662	-0.33362	-0.408267	0.294272	0.462969	0.189423	-1.51182	0.0590521
O75822	-2.65325	-1.56829	-2.83801			-5.20284	-2.59699
P13716	-1.84123	-1.14138	-1.50302				-1.73916
O14828	1.41819	1.37055	2.07959	1.88988	1.13981	0.941739	2.00736	0.970966	1.1514
Q5JSH3	-1.52524	-1.15477	-3.62931				-0.081652	-4.62844
O15117	-2.35521	-0.538272	-0.868534	-1.11323	-1.53052	-0.771585	-1.14175	-1.8562	-1.52154
P29218	-1.04742	-0.26241	-1.84289				-0.443483	-2.05259	-1.41472
Q14103	0.451612	0.674302	-1.23736				1.22208	-1.7163	-0.380617
Q9BXP5	-1.57569	-0.405681	-0.967546				0.999268		-3.47523
A6NCE7;Q9GZQ8;Q9H492	-0.700206	-0.311029	-0.175215	0.789263	1.22911	0.227142		-0.65392
P31946	3.71984	2.78901	3.15176	3.49999	1.88725	1.55688	3.41101	2.76618	2.70326
Q14694	-2.31848	-2.30614					-2.57765
P35611	0.826755	-1.01236	-0.633644			-3.33325	-0.539556
Q9Y6E2	-3.66366	-3.21402
Q92499	-0.40553	-0.652478	-0.825157				-0.898437
Q00577	-1.86334	-0.454716	-1.40551				-1.51264
Q15018	-1.24956	-1.12228	-2.34165	-4.46204			-0.257609		-3.43981
Q13464	-0.674263	-0.4545	-0.37332	-3.25405			-0.778438
O43760	2.65305	2.85548	2.09613	1.35376	1.37854	1.05622	2.83528	1.90195	2.02753
Q9UBW5	-0.574619	0.285459	-1.54421	-3.74269			0.663311		-2.44804
P21291	0.70383	-0.240361	-1.68317				-0.270928		-1.10689
Q9UPU5	-1.41249	-2.20476	-5.15216				-3.21234
P11049	1.84807	1.47767	4.63881	3.61713	3.75187	2.50344	2.18304	2.60581	2.30572
Q9UEY8	-0.17976	-0.487403	-1.07675				-0.871756
O00308	-4.61367	-5.60845	-0.273966	-0.922984	0.581022	-0.218659	-4.24461	-3.33551
Q9NQC3	3.47883	5.26513	5.02657	1.77535	-2.63657	-1.51713	5.73026	2.42699	4.72449
P29692	0.593438	1.35	0.754414	-0.182143	-3.09663		1.66297	0.0964478	0.0444102
O15127	1.8611	2.14494	2.14307	1.36068	0.879618	1.32133	2.42357	0.097561	2.73227
Q9UIB8	1.85412	1.03324	3.06678	3.52593	2.90703	3.22769	0.779394	2.06549	2.21109
Q13347	0.287478	0.969587	0.958354	-0.880925	-2.48852		1.82016	-0.611277	0.106693
P30419	-1.63674	-1.14236	-1.38825				-1.20388		-2.18268
P00558	3.04484	3.21466	1.33642	2.16115	0.0569986	-0.339766	2.51252	2.38324	1.76124
Q9NUP9	-0.112954	-1.29379	0.91955	0.33078	-1.55426	-0.183658	-1.41284	0.371098	-0.395639
Q9Y5K5	-1.64693	-1.7533	-3.05799				-2.34453		-2.59789
Q8WX93	-0.600407	-1.2899	-4.79985				-2.5536
P52790	1.84497	1.20605	1.54567	0.0131631	-0.894236	-1.47467	2.02819	0.915059	0.679451
P13489	2.49001	2.76493	1.24288	0.307935	-0.374078	-0.841166	2.73365	0.609223	2.17934
O15400	2.02256	1.189	3.16147	3.05796	2.04984	1.41534	1.80956	1.262	2.32071
P27348	2.66189	1.9457	2.4835	2.28682	-0.0978574	-0.519834	2.50026	1.81062	1.78916
Q14643	-2.70126	-2.86036	-1.71983
P26640	3.6922	4.29757	-1.09313				1.96532
O43597	-4.05519		-2.7522	0.966072	-0.0961243	0.105876		-3.73791
Q9UNF1	-2.23838	-1.99655	-3.39051
Q9HAC8	-1.66649	-2.61613	-0.57055	-0.0316405	-0.485723	-0.861485		-1.95474
Q15084	1.39913	1.86495	0.970095	-0.0739923	-2.93906	-4.18309	1.26607	0.417002	1.53997
Q702N8	-3.24268	-3.73001
Q5VYK3	-0.201619	-1.79474	-5.83484
Q9NX46	-0.760111	-0.897576	-0.540456				-0.603754		-1.56575
Q9P253	-0.977343	-1.12001	-1.11894				-1.42452
P52272	0.68067	0.409971	1.69734	-2.80981	-3.51852	-4.15855	1.21795	-0.199539	0.708171
Q6VY07	-0.23984	-1.26243	-3.58942				0.192522		-4.29717
O95865	0.802714	0.524191	-0.522015	1.36168	-0.99279	-0.542343	0.413141	-0.360857	-0.323446
Q9ULA0	-0.728915	-1.17657		-3.48362			-0.0941833		-2.53143
Q969M3	-2.63306	-1.31735	-0.700955				-0.905556	-3.47458	-1.35619
O75643	-1.00169	-0.101222	-0.292199	0.342096	-0.0565406	-0.384076	-0.827565
Q9P0L0	0.174816	-0.66385	-0.892782	-2.48063			0.475735	-1.502	-1.44723
Q9Y3F4	0.584288	0.130882	0.256573	-0.997256			0.668256	-0.742596	-0.0612573
O75317	-4.12073	-2.67003	-3.94121
Q01432	0.463213	0.789034	-1.16694				-0.350926
Q5T447	-1.09889	0.0483859	-1.83885				0.773815	-2.24233	-2.58152
O00329	-2.94524	-2.26848					-2.99528
Q93052	-1.1138	-0.611087	-2.16883	-1.47737			-1.68761
Q687X5	-3.64548	-1.60342
P12318	2.68405	3.40158	4.18033	3.99938	3.75242	4.20622	2.93012	2.72983	3.43376
Q969H8	1.45368	1.84576	2.82534	-0.417856			1.36459		1.93643
P08571	5.62922	5.7219	4.66844	1.38415	0.806697	-0.765078	5.77715	4.10572	4.95916
Q9H5N1	-2.62613	-2.48585
O75400	-0.397047	0.484738	-2.58318				0.0738623	-2.10184	-1.68447
P22059	-0.937109	-0.56457	-2.22677				0.242174	-3.32163	-1.89238
Q8TB24	-2.66897	-1.77134	-2.09748				-1.20555	-3.98297
Q9H2V7	0.374473	0.150187	0.82407	0.852141			-0.189943	-0.703446	0.994596
Q9Y266	0.150449	-0.644646	-1.63997	-1.25143	-2.73006	-3.25626	-0.494024	-1.46414	-1.42914
Q15435	-0.432451	-0.710112	0.323168				-0.695119
A0FGR8	-1.41269	-0.837501	-1.03633				-1.52299
P30520	-0.416496	-0.533839	-1.4249				-0.691709		-1.74864
P04062	0.649573	0.832639	0.773152	0.765884	0.742571	-2.20883	0.431094	0.214427
Q6BDS2	-3.24886	-3.09885
P42357	-0.784284		0.207551	-1.72658	-0.493691	-0.726456	0.322969	-0.783135	-1.70963
Q66K74	0.782151	0.92188	-0.169994				0.0749812
P46736	-2.07463	1.57206	-3.20769				-0.657838		-2.68983
O95486	-0.905259	0.0922202	-1.23238				-0.576575	-1.62821	-1.16251
P35236	-2.3386	-3.08538	-4.41668				-3.72166
O95497	-1.93581	-0.583224	-0.804535	1.41522	0.858379		-3.60711	2.05819	-3.10163
Q9NXN4	-2.30529	-1.96388					-2.57923
P0DP23;P0DP24;P0DP25	2.24369	-2.27232		-2.15893			-1.44692		0.511973
Q13093	0.955022	2.23061	1.84729	0.0176543	1.58622	1.30222	1.77632	1.34763	0.522853
P53634	2.59417	3.61062	1.65755	-1.68488	-2.03147	-1.47856	3.40068	0.00680919	3.06605
Q86UP2	-2.16133	-3.38101		-2.77048			-3.23591
O00303	-0.0473904	-0.0357294	-2.11702	-3.84817			0.85348		-3.25319
Q9BT78	0.72192	0.615366	-2.79358				-0.952609
O14976	-2.42476	-2.52624	-4.39804
Q9UKK3	-0.0232297	0.0532773	0.0827047	-1.56503			-1.11423	-1.15048	0.968959
P52788	0.174558	0.293932					-0.23612
P15374	-0.346937	-0.391699	-2.39355	-2.89383			-0.260494	-3.02901	-1.25453
P40763	-0.0151838	0.526214	-1.29273	-3.00835			0.307952	-1.33166	-1.19436
Q16204	-1.41534	-1.72089	-3.86391				-2.81318
Q9H8Y8	-0.665766	-1.1473	-2.10635				-1.03826	-1.70503	-2.65672
Q8N163	-2.14226	-1.42078	-2.54196				-0.995173		-4.06318
P24557	0.843381	0.669717	0.814611	-1.29714	-3.89813		1.2792	-0.0708543	-0.374994
Q00688	-2.14022	-1.70691	-1.86764				-2.41019
Q13630	-1.61461	-2.03772		-2.9967			-2.33278
P27816	-1.79669	-1.555	-3.28069				-3.75685		-1.68128
Q12904	0.0736344	0.243247	-0.923191				0.16889	-1.59697
Q9NXR7	-0.651157	-0.595141	-1.08769				-1.29945
Q10567	2.53263	2.95314	2.33629	-0.484744	-0.0658355	0.0649608	2.69326	1.99518	1.56891
Q96AE4	0.3844	0.444756	-1.44323				-0.475704	-1.12656	-0.578039
Q13445	-0.990693	-1.55456	-1.03783				-1.92632		-1.50718
O15118	1.59123	2.29672	1.05551	2.92064	3.06963	2.70928	-0.24636	2.06454	1.55583
P46060	-0.599536	-1.13874					-1.39495
P55786	1.90421	2.41095	-0.287836	-1.81429			2.31727	-0.184382	0.31312
Q96GS4	-3.8175	-3.06443					-3.96887
Q9HCE1	-2.828	-3.33931
P78310	-0.792695			1.22782	-1.21653	-0.126463		-1.3294
Q8NE71	-0.757911	-0.0362126	-0.895101				1.14424		-3.35391
Q7Z392	-0.698232	-1.38794	-1.7693				-1.82919
P29144	-0.146579	0.514458	-0.294169				0.706824	-1.75416
P78527	0.0880572	0.967679	1.58698	-1.65515		-0.103824	-0.16466		0.828485
Q9NPP4	-2.30295	-4.22047
Q93050	0.523027	-0.215056	0.864825	0.387399	-1.15055		-0.252445	-0.597957	0.358182
Q8TF71	-0.27467	-0.853368	-0.0562609	2.46791	0.689812	1.65967		-0.202595	-1.70064
O14579	0.526415	0.660436	-0.943716	-3.97738			-0.465066	-1.22104	0.239823
P62495	0.474967	-0.343516	-1.11173	-1.90705			0.629235	-2.26902	-1.03001
P61088	1.30091	1.1118	1.22796	0.746405	-0.596866	-1.06931	1.67898	0.337338	-0.0839326
Q8NB16	-3.26772	-1.95968
Q8NBK3	-3.5868	-3.58133	-3.90492	-2.90223			-4.1564	-4.36604
O00159	0.647287	-0.766993	0.302824	-0.685898			-0.948995	0.234144	-0.815026
Q86VE9	1.6279	1.49782	4.23082	2.63765	0.755492	-0.471101	1.97877	0.8457	2.81806
Q04917	2.67769	1.7294	1.41521	2.45577	0.264692	-1.33828	1.8797	1.02622	1.2002
Q9NPF4	-2.2764	-2.64074	-3.27836				-2.35135	-4.25672
O15258	0.897406	0.842884	1.25157				0.63471		0.209639
P36222	2.26385	0.529369	2.28551	4.73665	6.64951	2.68592	0.751503	1.81958	0.779752
P18669	2.77416	2.67545	2.12852	2.16118	1.57283	1.97988	2.21413	1.87337	1.74853
O60486	-0.00473981	-0.631405	1.45889	2.43864	2.12879	3.06891	-0.648944	0.0349354
P11940	1.81258	2.25181	1.47831	-0.563364	-1.21131	-1.42879	1.90584	1.21516	0.675053
Q86XS8	-2.3043	-3.78087	-0.919566	0.873407	1.40106	0.899572	-2.92203
Q7Z5R6	-0.432732	-0.237761	-2.185	-0.264649	0.114877	-0.0706049	-0.470568	-1.98657	-2.16911
Q8TCU6	-0.772908	-0.48717	-2.5645				-1.86777
Q9NSD9	-2.09302	-2.2884	-2.09953				-2.75535
O60264	-2.8474	-1.39093	-2.32566				-1.26661		-4.30056
Q9Y296	-0.901698	-0.206928	0.446524	-3.09656			-0.674821	-0.962724
Q9H8W4	-1.06449	-0.567873	-0.708988				-1.38074
Q14457	-2.41841	-1.92853					-2.77511
P63104	4.84448	3.83939	4.50165	4.73549	2.02327	2.3063	4.29831	3.31827	3.75883
Q14145	-2.66167	-2.07747
P61421	1.32168	1.93034	3.34576	1.91188	2.07674	1.94058	0.945377	1.78662	2.03949
P27986	-0.00991461	1.84968	-2.96473				-0.984175
P53992	0.151529	0.188867	0.0807218	-1.80386	-2.05253		0.039427	-0.684515	-0.787136
P52566	4.50848	4.215	3.56276	3.44015	3.15775	2.62642	4.77253	2.47264	3.18064
Q3V6T2	-0.357647	-0.571432	-3.09699				-1.96414
Q8N2K0	-2.58995	-2.49237	-4.98206						-3.97909
Q9Y3B3	2.07778	1.784	1.447				0.704396		1.58165
P20645	3.34527	3.17688	3.87295	2.43343	1.53012	0.408795	3.74756	1.12397	3.63922
Q9BTU6	3.17912	-0.353322	1.66526	2.09073	1.10598	1.2149	1.07361	0.990412	0.542637
P22314	2.27116	1.92187	1.05831	-1.06344	2.36495	1.89939	2.34919	0.204209	0.808458
P35241	2.29607	1.17805	2.11173	2.78034	1.61469	1.4514	1.64852	1.03692	1.00392
Q9UKG1	-0.382692	-0.944775	-0.758305	-3.78433			-0.792134	-1.86492
P37837	2.37035	2.75189	2.99123	1.08337	1.02878	1.00922	2.8578	1.90358	1.45005
P52907	3.82854	2.90786	3.35648	3.50418	1.72734	2.12606	3.30451	2.17115	2.69151
Q86X83	-0.725839	-0.238317	-0.364676				-1.0859
P31146	3.65488	3.64645	3.24102	2.04033	0.865875	0.0965947	3.21671	2.74831	2.64737
Q8N5I2	1.50368	1.90287	3.62425	0.151191	0.0672571	-0.991778	1.97108	1.07087	2.04104
Q13155	-0.111171	0.561916	-0.37623				-0.625735
Q9H267	-2.03386	-1.66737					-2.5042
Q14738	-2.07611	-0.151601					-1.76888
Q9UHD8	0.727017	0.692922	0.845512	-0.892577			0.56956	-0.979594	0.705848
P09496	1.72665	1.2865	0.264311	-2.09519	-0.877351		0.36716	0.84237	0.0962237
Q8NBS9	0.946618	1.85919	1.31551	1.47315	-0.733644	-0.774956	1.33811	0.642201	0.166576
Q9H299	2.99042	1.97915	3.03155	4.55994	4.1554	3.53138	0.109754	3.11665	2.78597
P49589	-0.796256	-0.841263		-1.62566			-1.48283
O43852	0.83232	0.562108	1.63206	0.876442	-0.631076	-0.344775	-0.453342	0.787082	0.698612
Q9BVJ7	-0.396509	-0.902616	-1.09989				-1.46442
Q06830	4.99336	5.01548	4.58179	3.54243	2.18271	2.10055	5.18228	3.01929	4.39356
Q12792	0.0166901	0.266679			-2.6752		-0.610564	-0.127721	-0.833483
A2RUS2	-2.61135	-3.91193
Q9NZK5	-1.09721	-0.750495	-1.97365				-0.724887	-3.21573	-1.88795
Q6UY14	-3.02901	-3.94688	-4.96271					-4.0245	-5.27641
Q16563	2.26814	1.46317	1.60515				0.999532		1.2157
P49407	0.901519	0.848307	-0.320939	-1.49182			1.12721	-1.42365	-0.293444
P41218	0.740563	2.0784	0.322696				1.8749		-1.1296
Q8WWM7	-2.17514	-1.49192	-4.62837				-3.44595
Q9UJU6	0.868248	0.974843	-0.205944	-1.09655	-3.41337		0.434812	-1.0011	0.151126
Q96AJ9		-2.30014	-2.89465	-0.396381	-1.54987	-1.18719			-3.28432
Q9NQ88	-0.552738	-0.747491	-0.189823	-1.64224	-4.27853	-4.58719	-0.54762	-1.82088
P29350	2.12588	1.71432	1.70996	2.04332	0.918555	0.946353	1.80803	0.805298	0.872514
Q04637	-0.31565	-0.197358	-1.19856	-1.94197			-0.323303	-3.10011	-0.357452
Q8TEM1	-4.57921	-0.0344013	-2.95005
P55735	0.890816	1.09469	-0.417017				0.0761805	-0.63479	0.0503811
P43003	0.454855	-0.281059	-1.4445						-1.1181
P30533	-0.226659	-0.419789	-0.532165				-1.08992
P62937	3.87177	3.07239	3.37281	3.26976	2.0861	1.6278	2.28501	2.46654	3.46702
Q06124	-1.05359	-1.6515	-2.49607	-1.4647			-1.0373		-3.82964
Q96G91	-2.09485	-0.633017	-1.11927	-1.58633			-1.81395		-2.15263
P23743	-2.47135	-1.52573	-5.20093
Q92835	-0.0879362	-0.117173	-1.58722	-3.78881			-0.209352	-2.25023	-1.45047
Q13451	0.374075	-0.197668	-1.13259				0.537331	-1.22085	-2.39135
P06454	3.18429	2.2932	1.46781	2.03628	1.19255	0.840914	2.88319	0.650297	1.29037
Q9NR19	-2.709	-1.2739	-2.29817				-2.80248
Q14764	3.53929	4.24436	4.19077	1.45335	1.91895	1.95913	2.24825	2.71789	4.87968
P46063	-0.227653	0.434879	-2.37849				-1.4341
Q15437	0.763231	0.75803	0.0370707	-1.66901			0.897769	-1.28357
P52597	1.66924	1.72947	1.51938	-0.176837	-1.38021		1.54849	0.566229	0.663889
Q14847	3.09599	2.49654	2.5234	1.67931	1.3619	0.707505	1.59539	2.10491	2.26154
P52209	4.56577	4.96376	4.92269	1.65842	2.103	1.26658	5.05223	3.86718	3.36808
Q9UGN4	0.669525	-0.182037	0.557401	1.52452		-2.75651	-1.61587	-0.377157	0.870908
Q05823	-2.98736	-3.5751
P33241	2.36645	1.67473	1.47742	2.11891	0.905963	1.73099	0.273106	1.26646	1.80717
O60784	-0.137679	0.393416	1.64462	2.65405	1.93192	1.919	-0.923901	0.6462	0.00595635
Q9H4A4	1.27106	1.58459	-0.00343243	-1.51949			0.827738	0.220624	-0.374726
O43314	-2.16298	-3.00917	-5.01093
P30740	1.16328	2.45915	-0.673686	-1.41126			2.38356	-1.85433	0.231424
O14980	-0.320719	-0.310007	-1.61024				-1.47704
P30086	1.52747	1.18282	1.81796	1.76283	1.96448	1.72868	0.0842361	1.57455	0.675898
Q15404	0.596758	0.641299	0.51787	0.1311	-1.96463	-1.26449	-0.146002
Q9UGH3	-1.42491	-4.37615	1.99182	-1.31827	-1.30641	-1.43288			-2.00881
P56537	3.08536	1.05969	0.983876	0.108883	-1.30991	-1.58224	1.47346	0.536511	0.880444
P16885	-0.372982	0.127154	-0.549445	-1.17051			-1.01137
P55210	-1.46166	-2.38117	-3.57064
O00562	-4.59636	-2.57916
O00182	3.18722	2.70366	4.54085	5.09794	5.03014	4.8664	1.50932	3.8857	2.77614
Q9BUH6	-2.23646	-2.01418	-3.51311				-3.04549	-3.2014	-3.80475
Q07666	-0.896949	-0.167698	-0.0578542				-0.0807682	-2.19436
Q99828	-0.0607013	-0.386317	-0.997728	-1.0605	-2.97727	-0.631449	-1.61556	-0.540132	-1.58089
Q9H008	-2.23564	-2.16751	-3.29294
P60520	0.588903	0.048648	-2.66813	0.04151	0.245436	0.217736	-1.57229	-1.32566
O94804	1.52248	0.824884	1.19341	1.20716	-1.73263	-0.871859	1.1212	0.0318191	0.0690639
Q27J81	-0.907765	-1.0051	-2.30317	-2.49518			-0.92665		-3.43818
Q7L9L4;Q9H8S9	0.696004	1.20073	0.33721		-1.20702	-1.43623	0.211547	0.00505217	-0.323438
Q7Z403	0.456435	0.584746	1.55509	-1.08427	-1.08663	-0.805854	0.434918		-0.266317
Q5VW32	0.822343	0.966497	1.27134	0.746325	0.609197	0.169791	0.9074	-1.32539	1.12839
O75915	2.1778	2.97925	2.7789				2.45195	1.64781	1.48583
O60664	-0.316386	-0.208057	-2.37381				-1.75048
Q8N3D4	-1.7974	0.568963	0.36677	-1.21835	-1.12397	-0.919607	-1.39956	-0.753328	-1.06777
Q9NWQ8	-1.6639	-3.1421	-3.52173	-1.88887
O43747	0.540052	0.792174	0.219039				1.11461	-0.911061	-1.01843
P67936	4.37162	2.1725	0.985806	0.299353	-0.929424	-0.951848	1.73343	0.73496	2.69403
P27361	-1.67656	-1.31203	-1.58194	-2.39382			-1.60914	-2.66063	-2.68024
Q9Y383	1.68167	1.89135	2.40942	2.61609	2.1066	2.02816	2.43885	0.626112	0.537548
O75116	-1.45145	-1.98731					-2.51371
O94874	-1.17938	-0.835341	-0.463585				-1.62151
P19397	4.77181	4.64351	5.58228	5.39503	5.2605	5.3558	3.66227	4.56423	4.37515
P98194	-1.81264	-1.93563	-2.73419	-2.2613				-2.95994
Q7Z3T8	-2.7653	-1.65551	-1.77679	-3.4104			-2.23425	-3.49785
Q13596	-0.826635	-1.75656	-3.77518				-1.33394	-3.78449	-3.65458
Q14498	-0.866857	-1.40001	-2.77148				-0.458403	-4.48787	-2.51718
P48444	0.994261	0.746727	-0.35209		-4.65838		0.727353	-0.937896	-0.829633
Q8IVM0	-2.19569	-1.57863	-2.83381	1.55696	2.34226	0.37784		-3.19541	-2.83387
Q92614	-0.380869	0.271558	-1.22062	-5.08043			-0.323763		-2.18869
P27694	-1.74569	1.26232	-1.32528				-1.41696
O00232	0.301316	0.543092	-0.250067				-0.617984
Q9Y6D5	-3.60591	-3.21037
P07737	4.58833	4.22906	3.61705	2.33875	1.05637	-0.667469	5.08765	1.42281	3.46974
Q9NQX3	-2.7023	-2.9228
P17931	3.74699	3.27012	4.80397	3.8484	4.16436	3.90159	3.58917	2.63096	3.12512
Q15365	3.17306	3.15302	1.78788	1.17703	0.243031	-0.143037	2.49133	1.76588	1.37838
Q92608	0.535766	-0.232214	0.531641				-0.629991		-0.468214
P12004	-0.719035	0.052289	-1.20304				-0.876602	-1.80755	-1.68739
Q13510	0.657549	1.64037	1.85883	-0.0122237	-0.5313	-0.746848	1.76026	-0.497323	0.391303
P68431;P84243;Q16695;Q71DI3	5.02041	4.84344	3.0834	3.60244	2.04004	3.7866	3.88362		3.06496
Q14444	-0.165711	-0.942618					-1.39691
Q0VGL1	0.487571	0.0824602	0.591231	-0.549867	-2.38036	-0.246879	-0.471238	-0.994979	0.0908851
Q08752	-3.74564	-2.72628
Q8N697	-2.1214	-1.04865	-1.0047	-0.241511	-1.68348		-1.70231	-2.28378	-2.75432
O95671	-2.09395	-2.50604					-3.15774
Q86WV6	-0.989529	0.670102	0.401944				-0.830718
Q96JI7	-2.52935	-2.10435	-5.60874
P12956	0.507094	1.05523	-0.372642				1.00814	-2.10399	-0.297526
Q8NHG7	-2.5151	-1.66133	-3.1653	-1.50615				-3.74434	-2.88232
P26038	5.11196	5.62508	5.14092	5.64775	4.53333	4.11534	5.19872	4.24507	3.83471
Q9UBE0	-2.28524	-2.74969
P51798	-1.13413	-1.24709	-0.915337	1.03832	-0.515801	-1.76897	-3.05295	-0.675462	-2.17159
Q9NZL9	-1.32557	-1.3961	-1.1637				-0.726385		-3.59975
P50990	1.90637	2.3921	1.76742	-2.08982			1.64834		0.659664
Q0VD83	-2.34385	-0.716861	-2.46457				-2.71029
P52888	-1.86155	-3.09348
P20839	-1.30606	-0.730838	-3.11954				-2.58896
Q12979	0.373882	0.592941	1.33062	-0.979785			-0.10635
Q9Y3A3	-1.00013	-0.978216	-2.33601					-2.31249
O75348	-0.951583	-1.68373	-0.316044	1.22746	-1.03063	-0.98219	-2.21652	-0.629408	-2.74081
Q9Y5S2	0.302951	-0.332955	0.479032					-0.730253
P49257	2.002	1.37653	1.4004	0.278798	-1.07612		0.369791	0.978236	0.782309
A5YKK6	-2.09938	-1.39678	-3.14325	-4.35637			-2.52215		-3.67047
P02686	-2.3271	-3.38958	-0.229011	-0.959872
Q9BPX5	-2.2473	-3.41836
Q96A25	-0.446222	-0.204169		1.9874	-2.08206	-2.3909		-0.745623	-1.67752
P78536	0.800563	1.00878	3.451	0.820334	-0.40016	-0.411889	3.18871	-0.835286	0.239484
P07237	3.3941	3.85228	4.10184	3.46004	2.1319	1.86971	3.31546	2.40852	2.95625
Q9H4A3	-1.19653	0.352057	-3.06636				0.322896	-3.7574	-3.14457
P13667	1.14379	2.76044	3.20281	1.32608	-0.0822708	-0.160702	3.06834	1.25384	0.113351
Q9UBS4	-0.796749	-2.11142	-2.31189	-2.99857			-3.24836		-2.01315
Q9NR97	-1.50086	-1.4086	-1.61383			-1.59469	-2.50526	-1.95232	-2.74017
P49902	-2.25416	-1.80865					-2.9229
P61923	1.01541	1.05552	-0.0232762	-2.97617			0.319673	-0.49407	-0.460962
Q969X1	2.69485	2.07913	3.47606	4.76723	3.2005	3.05088	0.289848	2.75389	2.52147
Q9NUQ9	1.74265	1.66742	1.77623	0.951986	-1.84822	-1.61361	1.71497	-0.125324	0.911083
Q8TDB6	-0.811878	-1.80049	-3.59675				-2.97009
Q9Y6E0	0.202042	-0.0427763	0.629704	-1.74207		-2.37059	0.286914	-1.32053	-0.880532
P00813	-0.983106	-1.72811					-0.25019	-3.05015	-3.47617
Q5VIR6	-2.58999	-2.28552
Q96NY8	-6.08287	-2.18513	-1.38416	-1.4681	-1.45278	-0.463596	-5.48658	-2.76651
Q9Y5Y6	0.544669	-0.786212	1.62643	1.8618	1.01566	1.5901	0.82316	-0.031541	-2.14449
O75787	1.93934	2.18188	1.98579	-0.172598	1.25794	-0.197128	1.73757	1.59647	0.0307604
P06702	4.35317	4.05582	2.20828	4.12052			3.70545	0.820297	3.34429
P63208	0.174691	-1.42357	-4.30454						-2.77184
O95373	-0.983015	0.491065	-0.263126				-1.17406
Q9H270	-0.35546	-0.377056	-1.21723				-1.57344
P04234	-1.13048	-1.64068	-0.177164	-2.60018			-2.24895		-1.56529
Q8WVT3	-2.0332	-2.20999	-2.78045				-2.51469		-4.02523
Q99439	0.295408	0.223178					-2.29223	0.17093	0.107195
Q15836	-0.443444	0.138278	-0.556374	1.7538	0.129598	0.712973	-0.656101	-1.08075	-1.91949
Q16581	2.25462	2.0119	0.706408	0.741045	-0.389642	-0.958282	0.592574	0.665759	0.91827
Q13094	0.91182	1.03674	-0.151294	-1.51676	-1.54708	-1.98024	-0.206052		-0.46622
P60900	4.28094	4.18157	2.69482	1.16402	3.30857	2.77057	4.70896	1.656	1.9623
P51149	3.1131	3.60603	4.62909	4.74408	3.08852	2.65721	2.51108	2.85127	3.15332
Q9Y263	-0.801	-1.13868	-2.25721				-2.34377
P53990	2.24716	2.15483	2.06036	0.239708	1.76493	0.0265321	0.70303	1.78973	1.11556
P41091	0.756461	1.44826	-0.228357				0.701732		-1.28693
Q07866	-0.15965	-0.479162	-1.32492				-1.60684
O95379	-2.71572	-2.00397
Q6IBS0	1.48097	1.47909	0.924242	-0.498268			1.99924	-1.77432	0.799239
P34932	0.280505	0.196846	-0.628024			-5.75133	0.44854	-2.05676	-1.40822
A0AVT1	-0.534885	-1.54174	-1.62066				-2.18817
P49588	1.52453	1.03646	0.980244	0.751586	-3.22392		1.05728	0.134237	-0.521348
P21281	2.31151	2.71673	2.4859	1.46374	0.822029	0.672556	2.0981	0.871177	1.66408
P19838	0.0905944	0.502605	-2.73667				-1.67706
O75843	-1.45056	-1.2387					-2.30877
Q9UIQ6	-2.13563	-2.49349	-2.70268	-3.27391			-3.41075
Q16555	2.6448	3.47593	3.02227	-0.305882	-0.623967	-0.909943	2.89907	1.95448	1.38821
Q9NPQ8	-1.12107	-1.60127					-2.32931
P61769	7.63086	7.04498	6.39455	5.4737	6.65581	7.45349	4.87652	6.48555	6.79978
P31943	1.62026	1.49476	1.47631	-0.924632			1.41861	-0.259041	0.520364
O15484	-1.17421	-3.39815	-0.801037			-2.21798		-2.76214
O14950;P19105	1.36104	2.22335	0.037196	-1.11797			0.359071		0.109413
Q86TB9	-2.8923	-2.71291
Q9UNF0	1.84237	1.3056	1.75895	2.34991	1.32273	2.07802	0.971644	0.803458	0.196885
P14625	3.99218	4.21388	4.24451	1.36593	0.347335	0.782468	4.0107	2.47151	3.02843
Q8TEV9	-2.32735	-3.14886
O75113	-2.34551	-3.09725
P33176	1.07237	-0.154025	-0.740215	-2.40882			0.409109	-1.22772	-1.96324
P48509	2.38978	1.88508	4.22729	4.10736	3.10385	4.60145		2.39676	1.29237
Q13561	-0.767225	-0.819371	-0.539487				-1.69912
P04156	0.0885117	-2.15875	-1.28836	-2.78021			-1.80922	-4.96462	0.433281
Q96P47	-2.92264	-2.34181	-1.97268
O95487	-1.2801	-2.0092	-2.07691				-2.7906
Q7L576	2.87757	3.47911	3.3923	2.37758	2.3248	1.96113	3.48516	1.74502	1.50347
P04792	2.25946	1.74834	1.67809	3.07637	0.143734	-0.710773	0.902702	0.845017	0.917475
P21333	4.93957	4.65865	4.06466	2.64382	2.44252	2.22988	4.11668	3.29566	3.21968
O60271	0.459594	0.261223	-1.59494	-2.42867			0.240781	-2.2652	-1.88296
Q9BSR8	-0.304207	0.31623	0.130668	-1.14838			-1.3552	-1.06085	-0.474798
P06753	2.75297	1.28717	0.560642	-0.732623			1.36109	-1.72988	1.93557
P61081	-0.113765	-0.623784	-1.62048	-4.88586			-1.67327		-1.9216
P49840	-1.52845	-1.96722	-2.20866				-2.91333
Q92562	-2.83122	-2.43833	-4.55786				-4.28786
P61077	0.549339	0.134676	0.578226	0.45128	-0.15248	-0.0535253	0.0791845	-0.905423	-0.954114
Q8N0W3	-2.81836	-2.71393	-2.59857
O43681	0.439671	0.667011	-0.109448				-0.686455
Q6PGP7	-2.5323	-2.33451	-2.31606
P59998	3.6969	4.30701	3.68875	1.37764	0.907316	0.254714	3.7203	2.32392	2.58282
P11117	2.10229	1.80445	3.26937	2.96653	3.33186	3.28905	-0.141731	2.72647	1.51489
O43399	-1.0366	-0.781596	-1.72346				-2.99239		-1.41996
Q12866	0.549048	-0.917491	-1.14498				-1.75562		-1.30665
Q9UH65	1.14648	0.170829	-2.68937	-2.28738			-0.088553	-2.63748	-1.73176
P30566	-0.132191	0.366752	-3.43851	-2.94796			-0.197794	-3.99925
P07384	1.57381	2.24715	1.55507	-0.595848	-0.420372	-0.629492	1.7141	0.35771	0.202368
P15170	0.555752	0.937911	-0.319108				-0.642863
Q9H2A7	-0.243859	-1.00373	-1.64416						-1.99831
O95319	-1.69238	-1.50981	-2.42695				-2.91214
P46379	-1.80872	-1.93024	-3.92858				-2.30842	-4.88559
P31997	-1.38855	2.60021	-2.45219				-2.61541	-0.845791	-0.922507
P61970	0.317731	0.494732	0.947221	-0.13918	-2.82187	-2.36039	0.674039	-1.00086	-1.06089
P60981	-0.219017	-1.08643	-1.50127				-1.98498
Q9NZL4	-2.66225	-2.12655	-2.75011
O14786	1.0714	0.386357	3.35475	1.71198	1.66342	2.48856	1.30301	0.179148	0.175485
P13010	1.25178	2.37991	1.99916				2.00908		-0.359892
P37108	-1.44535	-1.79633	-2.58144				-1.86201	-4.12661
P55060	0.309715	0.515958	-0.831166	-3.83539			-0.0456013	-0.935912	-2.19181
P53582	-2.22077	-1.66186
Q5T2T1	-2.52403	-2.75831	-2.17468
P06127	-0.905447	-1.47416	0.0319713			-2.11191	-2.57647		-1.10479
Q96AG4	-1.94008	-1.30515	-3.66144
Q8TC12	-0.186931	-0.436661	0.946952	-3.46539			-0.954814
Q9NVA2	0.589031	1.26284	-0.653372				0.317415		-1.64568
Q8NES3	0.548553	1.00429	1.31281	-2.93936			0.807539	-0.868858	-0.265891
Q9UJ70	1.94066	2.65628	1.73284	0.303914	-2.18272	-2.61172	2.40303	-0.461623	1.1931
Q8N8A2	0.0747185	0.39844	-1.77425				-1.5005
Q12768	-0.87186	-0.372846					-1.69146
P43378	0.325697	-1.79052					-1.80207
O75083	2.88961	2.84594	2.96806	1.32854	1.25106	1.28323	2.77449	1.75481	0.958506
P13796	4.73876	5.33775	4.63961	3.1905	1.94814	1.29607	5.39414	2.44381	3.65698
Q9Y262	-0.273461	-0.479964	-1.60641				0.447815	-4.17192
O00233	-0.838239	-1.17612	-2.52034	-2.33008	-3.79261	-3.99618	-2.28801	-3.26367	-2.22708
P12270	-3.16909	-0.447064					-1.68975		-4.09094
Q9Y2I8	-1.15233	-0.873774	-1.29493				-2.19239
Q13075	-1.72276	-3.5726					-2.32372		-5.14514
P48426	1.24087	0.654092	1.05139	1.31954	-0.306689	0.673732	1.2022	-0.43087	-1.09249
P00973	3.10005	2.76005					1.83803
Q8IXQ6	-0.842028	0.130893	-0.960055				-1.65389
Q16181	0.326701	0.395702	-0.154791				0.650729	-1.2964	-2.08133
O60291	-3.82355	-3.64051	-2.29298	-2.22357				-4.35121
P22392	0.789993	1.15432	-0.698752				0.423542	-1.29165	-1.18898
O94886	-1.1365	-2.23681	-0.489149	-1.21099			-2.3899
Q92734	1.91712	1.79359	1.66438	2.45883	-3.10888	1.34562	0.679605	0.353313	1.03218
P15509	-0.871534	0.780889	-1.43454	-2.98155			-0.826202	-1.90545	-2.11266
Q6DN90	-2.42135	-3.65993	-2.00155
P53004	1.3009	1.83357	0.931602	-2.34465			1.40849	-1.27636	0.611642
Q13488	1.60848	2.14335	2.64234	1.1639	0.885643	0.607701	0.688566	0.89969	1.47883
Q96SQ9	-2.82154	-2.09621	-1.77405
P55209	0.0405064	-0.716334					-1.45948
Q8TB61	-1.02727	-1.59798					-2.43593
O43765	-0.0163798	-2.08767	-3.1778				-2.73395		-3.0365
O14964	0.0640314	0.0904949	0.838532	-0.521894	-0.877517	-1.17554	-0.341299	-1.60179	-0.455723
P40121	4.86854	4.30743	4.21651	2.9784	3.33674	2.68649	4.61606	2.17078	3.21227
P49755	3.30687	3.47666	3.48381	1.58296	-1.33072		2.26815	2.0077	2.58692
P51991	1.10957	0.932933	-0.0319815	-1.88823			-0.0712655	-0.597406	-0.727352
P61160	3.21267	2.89455	2.20926	1.40639	-3.64354		3.21939	-0.36569	2.05488
Q9BWS9	0.500985	0.619276	0.1237				-0.72178
Q14019	2.24163	2.37752	2.01143	1.01135	-0.353499	-1.23312	2.98063	-0.369574	0.606016
Q3KQU3	-4.17453	-3.47135							-4.9609
Q8NFW8	-0.643393	-0.252466	-0.613865				-1.64258
Q9BVK6	2.67566	2.53751	2.76349	0.108461	-2.51741		1.49838	0.638711	2.42105
O15260	-0.0788007	-0.751784	-1.0718				-1.77452
Q96KP1	-1.19259	-2.29858	-3.04325
P10644	0.673333	1.65316	1.10534	-1.57501			1.23011	-0.77753	-0.444993
O15144	2.41792	3.23802	2.5113	-0.443138	-1.04046	-1.93572	2.74111	0.530592	1.46829
A6NC98	-1.32154	-1.32367	-5.97957
Q16539	0.226864	0.715572	0.601706				0.51602		-1.77593
Q96LC7	-1.6724	-3.73893	-1.9474
Q96CW1	2.31379	3.003	2.07211		0.226296		2.32788	0.981236	0.631909
Q92973	0.393485	-1.78128	-1.57334				-1.79467		-2.4793
Q01970	-0.568491	-0.423558	-0.380295	-2.6998			0.389399	-1.35857	-3.86558
P61019	1.87207	0.892152	1.13777	-1.51617			1.23802	-2.48971	1.68998
Q9NT62	1.29037	0.86675	-1.84192				-0.50065		-1.60488
Q15293	-1.1384	0.0523003	1.00038	-1.3923			-1.86266	-1.48687	-0.209718
O75396	1.57036	1.78339	1.75662	-0.288647			0.954365	0.558275	0.124052
O00635	-2.57297	-1.74344	-3.62875
Q15366	1.64386	2.05237	0.963234	-0.0645179			0.875918	0.269425	0.0352769
P27487	1.9207	1.15099	-0.0746293	0.214764			-0.807101	0.566587	-0.247961
O75044	0.729818	0.855072	0.268099	-1.05101	-3.10658	-1.53774	-0.276529	-2.01801	0.652863
Q9Y316	-0.761155	-0.437361	0.171696		-3.21454		-0.438183	-2.56302	-1.5255
O43396	0.037433	0.0633376	-0.217496	-4.31161			0.191155	-3.06763	-0.744501
Q13616	-0.929998	-0.128927	-0.722982				-1.76311
P41226	-1.0799	-1.5328					-2.4768
P62820	3.51681	3.68959	4.52863	3.12095	2.869	2.70701	2.48301	2.99615	2.74424
Q9UKQ2	-1.2828		-0.912292				-2.60371	-2.40466	-1.80039
P26639	0.787938	-0.180955	-1.41904				-1.44387
Q96EP5	-0.136983	-0.460109	-1.64223	-3.18027			-1.23416	-1.78243	-2.74296
O60879	-2.2917	-2.35407	-2.58555
P14550	1.00144	0.940959	1.041				0.984172		-1.35066
P15498	0.863141	1.16538	-0.0239298				-0.510202
Q96SB3	-0.00523304	-1.46991	-3.21893				-2.74487
Q15438	-2.36731	-2.72654
P53618	1.85027	1.52618	-0.140529				0.408439		-0.618937
P41240	1.00604	0.812082	0.560418	0.781011	-1.11656	-0.710739	0.406256	-0.64027	-0.942171
Q9BSQ5	-1.27946	-1.10254	-2.08612
Q5JSP0	-2.32326	-2.54335	-2.03354				-2.16941	-3.94969	-4.35634
O00231	1.00247	1.65962	0.284915	-4.83208			0.183016		-0.602388
Q9NZ32	-1.52481	-2.19545
Q9BYM8	-1.5158	-1.95837
Q9H269	2.6919	2.31102	0.762795		-4.77882		0.723638
P07099	0.400129	1.47099	1.09271				0.225826	-0.359946	-0.509864
O76003	-0.381976	-0.669636	-1.01084	-2.1771			-0.764319	-3.52498	-1.38443
O60234	3.29995	2.17569	2.20802	4.00321	1.00058	0.527078	1.53678	1.24168	1.29016
P54727	0.688213	-0.0884625	-0.969691	-1.49314			-0.672419	-1.51667	-1.7975
Q9HCN3	-0.389835	-2.60539	-1.76311		-3.61676	-2.98151		-2.79518
Q9H2M9	-1.31325	-0.655992	-1.96301				-2.52076
Q9Y5K6	0.541278	0.219317	2.58322	1.86905	0.47144	-1.44884	-0.767478	0.490228	-0.0126915
P46531	-3.38068	-4.17642	-1.52129
Q9P265	2.86665	2.19337	4.04254	3.24037	3.83424	3.1895	1.70089	2.2517	1.5057
Q96QR8	-1.21295	-0.454248	-1.41464	-1.83314			-1.03263		-3.45198
P57737	2.02811	1.95726	1.05014	0.0262132	-2.04842	-3.0818	1.35683	-0.0877011	0.101879
Q14761	-2.05678	-4.89782	-1.47556
P15121	1.03988	0.918499	1.2529	-1.9824	-2.22038	-2.53677	0.703496	-0.264055	-0.900974
Q9Y6C2	0.804943	-2.33867	2.15745	4.22584	3.49837	-0.110648	-2.2232	-0.21116	-0.627856
P36543	1.37653	1.71785	1.78994	1.73751	1.08687	1.33721	0.208785	0.719181	0.255364
P20042	-0.264196	-0.0262427	-0.41442				-0.775213		-2.16548
O15305	-0.791707	-1.33284	-2.06864				-2.63597
O00743	-0.611629	0.234911					-1.43127
Q15942	2.68478	2.90649	2.37735	1.4713	1.2547	0.637061	1.39092	1.43077	1.41598
P18206	3.00778	3.05858	1.23368	0.703399	-0.668088	-1.1789	2.58194	0.630391	0.353418
O60496	0.856618	0.930542	-0.18517				-0.560596		-0.868071
P05413	1.26042	-0.364965	1.13503	0.853308	1.56997	0.758404	-0.0374726	-1.21258	-0.464579
Q13217	0.309312	1.03625	0.21418				-0.601161		-0.859115
P17844	-1.20406	-0.844797	-0.405291				-2.07446
Q13444	-2.88124	-3.08226	-0.440511	-2.48521	-1.99785	-0.443685		-3.39123
Q9NY33	0.462016	-0.00207533	-0.513742	-2.14851		-2.6666	-1.01601		-1.54099
Q6NYC8	-0.45724	-0.2296	-0.0581098	-1.09594	-3.01583		-1.0864	-1.65165	-1.78974
P48637	-0.118523	-0.171356	-0.850003	-1.79441	-1.34679	-1.72107	-0.970744	-1.76109	-2.19121
Q9UHA4	-0.769141	-1.56157							-2.42838
Q7L5N1	-0.527709	-0.114938	-2.9862				-1.60354		-3.34484
O95197	1.81677	2.95544	0.200273				0.391654
O75976	-2.45163	-2.85291	0.94944	-0.456151	0.607732	-0.959711	-2.72098
P98171	0.0498241	1.11961	-1.12868				-0.70578		-1.80793
P30519	-2.83323	-3.06972	-1.53445
Q9BQA1	-2.49838	-1.84683	-1.6632				-2.71826		-3.8321
Q01151	0.139289	1.67792	2.34555	2.47109	3.34208	2.83089	-1.68671	1.5729	0.445621
Q15125	-3.98287	-2.64497	-1.22888	-2.75158			-3.89644
Q99614	-2.74608	-2.85134	-3.79481
Q9NR45	0.625712	0.166437	-0.852982				0.305743		-2.91033
Q13200	2.35902	2.18199	1.65959	0.123583	-1.60656	-2.41411	1.87202	0.418046	0.0636365
Q9H665	-1.18723	-0.17942	-1.46763				-2.2277
Q9UMS4	2.73158	0.158752	-1.70365				-0.719476		-1.05989
Q9UN86	0.927888	0.651709	-2.0602				-0.315887	-2.38211	-1.66177
Q9UL46	1.7796	2.03817	0.692253	-1.48804			1.00568	-1.10112	0.72598
P50395	3.39247	3.59806	3.49571	2.04532	1.91097	1.514	3.05926	1.79958	1.73303
Q15052	-0.538027	0.603581	-0.822518				-0.270064	-2.83085
Q96RU3	-0.679991	-0.834023	-1.08023				-1.00568	-3.32112
Q13144	-1.17005	-0.693922					-2.23071
P09497	0.317096	-1.23884		-2.90967				-1.76162
Q96FS4	-1.21181	-1.04269	-1.11195				-2.42401
P04632	1.34759	1.21469	0.00611596				-0.88067		-0.0109006
O00299	4.43228	4.08322	3.73453	3.09805	2.73599	2.62743	3.00216	3.00271	2.33369
Q8NBJ7	-1.41435	-2.86993	-1.39422
Q6ICG6	-1.05422	-0.186227	0.0797403	-0.996286			-1.69674
O95977	-1.76525	-2.25329	-0.860291	-1.33424		-2.08721
Q04206	-0.219929	0.844559	-1.02446	-4.72576			-0.902355		-1.98768
Q9Y4E8	-0.214892	-0.811623	-1.30184				-0.610587		-3.56577
O14972	-1.2459	-1.31549	-1.18516				-2.56446
P54578	-0.164068	0.253583	-0.946755				-0.67844	-2.52692
O75122	-2.7279	-0.664143					-3.01398
Q9NVJ2	2.31683	2.44018	1.68873	1.99003	0.315171	0.0580405	0.383589	1.47865	0.62391
O00421	-1.07628	-0.279156	2.42237	2.42374	0.963605	0.776255		-0.935345	-1.01058
Q8N653	-2.73966	-2.91438	-1.76807
Q9UKM9	-1.61911	-1.14104	-0.935107				0.242231	-2.88032	-5.05245
O60826	-0.515439	0.132227	-0.236437				-0.114033		-2.96363
Q9BY44	-1.7186	-0.93177	-1.13621				-1.25833	-3.9336
O75165	1.6486	1.55042	0.611577				-0.0637395
Q9UK23	-2.27202		-0.36061	-2.23657	-0.496467		-3.34022		-1.96725
Q8N0U8	-2.05369	-3.63561	-1.30707
Q02750	0.401669	0.210983		-2.09375			-1.03683
Q8IWA5	3.29986	2.12841	5.40702	2.60048	3.26693	2.39376	2.10559	2.43515	2.25177
Q9UPY3	-1.92938	-3.50974
O95544	0.641227	0.14604	-0.637977				-0.419428		-2.1845
Q9UL01	-2.75041	-1.96433
O43914	2.88523	1.90675	2.65614	1.51346	-0.765095	0.13686	1.01273	-0.799436	3.17594
Q6P2Q9	-0.467675	-0.196547	-0.464766				0.0370728		-3.50374
Q8TD46	-3.51809	-1.08853	-1.88609
Q9NUQ8	-2.25566	-2.17412	-2.88043
P55265	-0.795884	-1.05803	-1.27345				-2.40329
Q68DK2	-2.55316	-1.10359	-3.46932
Q14997	-2.96531	-3.17892	-3.30974				-4.5172
Q7Z7H5	-0.061553	-0.777779	-0.566441	-3.00145			-1.86755	-1.81981	-1.8281
Q14161	-0.155004	0.368195	-1.70447				-0.933045		-2.80687
P07814	1.06971	0.629168	1.25058	-1.26963	-2.07096		0.725688	-0.751416	-1.15063
Q16769	-0.486764	-1.48279	-0.20359	0.560934	0.24107	-1.14329		-2.10258
O60763	0.51004	0.396669	-0.252805	-0.24841	-0.759445	-1.1581	0.312143	-2.07745	-1.72834
Q92597	1.49677	1.47642	-0.258412	1.39501			-1.13851	-0.831955	0.535545
Q15369	1.3025	1.16502	0.602961				0.286689	-1.0063
P49961	2.32456	2.82094	3.01027	2.46227	1.76784	2.80507	1.35622	1.16648	1.47401
O15498	0.249102	0.143717	0.847961	-1.50356	-0.101524	-1.94968	-1.22215	-0.140482	-1.56117
Q7Z2Z2	-1.95395	-1.94909
P06280	-0.741717	-0.00659003	-0.283048				-0.12121	-3.35046
P62258	5.27454	5.51889	6.30049	4.45756	4.17244	3.87065	4.49008	4.31546	4.11061
P41252	0.842205	0.785504	-0.293517	-1.34772			-0.953587
Q9UGV2	-1.20623	-1.26931	-0.949631				-1.85602	-3.61101	-2.15838
P06703	5.06563	2.77424	2.20375	3.72841	2.98331	2.1533	2.76669	2.41946	0.647557
P40616	-2.83461	-1.84515	-1.82217
P29590	1.30184	1.23483	-0.507483	-3.48756			0.539893		-1.99674
Q13557	-0.0931966	-1.40125	-1.36447	-3.72635			-2.03045		-2.6907
O15511	3.2778	3.87913	3.47509	1.02929	0.927738	0.0323422	2.63855	1.8785	1.88823
O95163	-1.8198	-2.30891
O75534	0.307966	-0.395306	-0.958464				-1.76468
Q14204	2.14135	1.69798	1.78896	0.0814973	-1.68958		1.46464	0.158007	-0.250414
Q8WXG1	-1.09847	-3.2944	-2.53255
Q6P1N0	-1.40557	-1.79646	-0.816005		-1.61685			-2.76114
P23526	1.7159	1.67492	1.31929	-0.763786	-1.53941	-3.18597	1.22006	-0.681326	-0.0946528
P16152	1.03088	0.624284	-0.108701	-4.50932			0.464846	-2.86139	-0.342972
Q15019	0.74288	0.390911	-0.215608	-3.13202			0.616805		-2.86498
P01112	0.362386	-0.372889	0.751158	0.161214	-1.65324	-2.18718	-1.16985		-1.19727
Q99570	-2.2242	-2.20963
Q15257	-1.8357	-2.98239
P50502	2.00435	1.60427	2.31449	-0.32404	0.167119	-0.224909	1.98582	-0.790233	0.423715
Q15233	0.972807	1.61628	1.97018	-0.551683			1.73183	-1.17641	-0.303035
Q9H2D6	2.27647	-4.02745	-4.03739
P47756	3.81494	3.93223	3.88561	1.61078	-0.223458	0.989836	3.46974	1.29458	2.55632
P49591	0.109073	0.857304	0.521767				-0.943188
Q8WVM8	-1.34381	-2.19314
Q9Y2J8	-2.12549	0.473979					-2.26634
Q14152	1.93974	2.38716	0.359752				2.99177	-2.51036	-0.125244
O43149	0.463823	1.0981					-0.663629
P24666	0.253742	0.318254	0.237621	-1.90441	-1.25374		-0.871672	-1.07826	-1.57754
Q9NP72	0.517206	1.04611	2.12823	-0.584458	-0.768005	-0.680184	-0.110989	-0.382752	-0.158458
O95477	-0.383931	-1.509	0.640701	-0.677963	-2.139	-1.96276	-1.57494	-2.25317	-1.77931
P22102	-0.00409635	0.479347	-1.34625				-1.7426
P35408	-1.7369	-2.15634
Q9Y5K8	-0.522649	-0.402641	-1.2974				-2.19747
P54577	1.53505	0.634218	0.203752	-0.75498	-3.42779		-0.0725167	-0.842193	-1.08633
P15531	2.49554	2.75181	1.47335	0.133617	-0.997003	-1.17211	1.93069	-0.905215	1.32079
O60658	-1.82842	-2.83805	-2.81049	-1.22988		-4.56345
Q9BYK8	-0.202252	0.0400209	-0.14462				-0.392474	-2.90114	-1.39813
Q16543	0.703938	1.04246	0.951623	-0.273995		-0.126658	-0.0447678	-1.3037	-0.340577
P30203	-1.13601	-1.79311	-1.70585	-1.66693			-3.00751
P08582	-0.227019	-1.26709	1.96478	3.03964	0.986468	1.22406	-2.51404	-1.14277	-0.278099
P55160	1.97502	2.22939	1.20378	0.792259	-0.380674	-0.843396	2.03512	-0.575914	-0.458721
Q8N1S5	-1.53625	0.079798	0.779392				-2.91898		-0.476859
Q14697	0.930444	1.96052	1.86308	-3.2895			1.11825	-1.09607	0.314726
Q13310	0.487541	0.47178	-2.46926				-1.51827	-2.28352	-2.1271
Q9Y4H4	-1.25	-2.65533
Q9BRF8	-0.72288	-0.26948					-1.97239
P06213	-2.36166	-2.94623	-0.601111		-4.03372
O00764	2.03203	2.17531	2.52195		-1.40266		1.30738	0.384585	0.592093
O95248	-1.77819	-2.21656	-4.28389
Q8NBF6	-1.83779	-1.69723	-2.18055				-3.38872
Q9Y2Z0	0.50265	-0.320897	-1.01898	-1.39553		-4.16388	0.521918	-5.01492	-0.795318
Q9BTW9	-1.70217	-2.59473	-2.73186
Q96FL8	-2.61677	-2.92727	-0.655696
P09960	3.86677	4.28492	2.80688	0.928136	1.10925	0.289244	3.0667	2.04563	1.39074
Q96P48	-0.639313	0.0357282	-0.315255	-3.20498			-1.79171
Q8NC42	-0.488224	-0.325116	1.66322	0.477835	0.113953	-1.29316	-2.64476	-0.192113	-0.769783
Q15334	-1.91331	-4.49678	-2.85652
Q8NEB9	-1.40398	-1.35824	-3.41
Q14289	0.260358	-0.969075	-0.774492	-1.70167			-1.99296
P19338	4.71544	4.29229	3.54696	3.67103	3.19902	2.7176	4.73533	1.40185	1.92014
P27448	-2.69568	-2.01972	-2.39853
Q9NV96	1.37537	1.07862	1.53713	2.11895	-1.05108	-0.243954	-0.573475	0.221354	-0.166462
P08865	2.8227	3.05324	3.65257	1.31291	-0.43949	-1.26839	2.56828	1.35516	1.07394
Q15642	-1.93019	-1.44408					-3.19851
Q9Y6X5	-1.31767	-2.65146
Q8N684	-2.44196	-1.54958	-0.604578				-3.0466
O75368	0.873809	1.02588	0.482791	0.397621	-0.0843513	0.0273751	-3.01176	0.119123	0.700359
Q9UNE7	-1.28372	-2.40626	-1.91243	-0.710478	-3.52731
P51572	3.69257	2.41006	3.34352	3.04002	1.12622	1.75385	1.61352	1.73253	1.52523
Q86UX7	3.84344	3.797	3.76755	3.11813	2.15517	1.76912	3.19007	1.7552	1.85384
P11836	-0.225986	-3.77588	-1.00024				-3.57125		-2.83634
P20160	1.5203	1.19325			-0.675198		-0.179942
Q9ULZ3	0.803965	1.03507	0.136067	-0.8248	-2.93126		-0.657394		-1.1026
Q9Y613	-0.66182	-2.05587					-2.89806
Q9NTJ5	-0.284804	0.736544	0.701161	-0.914013			-0.761271	-1.55183
O95834	-1.59151	-1.83639	-3.29453				-3.78518
Q01201	-1.00596	-0.711817	-3.44306
P61981	4.99394	4.5109	4.67163	3.89925	2.96231	3.0354	3.32385	3.00838	3.20193
Q15436	0.547579	0.539562	-1.81766				-0.389537	-2.61305	-2.37744
Q15717	-0.624852	-0.172697	-0.452092				-1.11596	-2.44028	-2.34356
Q8WUY1	-2.13241	-1.52088	-0.904469
O75131	2.17747	2.56211	1.87629	0.182463	-0.122492		0.862551	1.30681	-0.210406
Q9H2K8	0.88215	0.974825	1.65592	-0.543919	-2.96738		0.179259	-0.427606	-0.901286
Q92619	0.233519	1.29398	-0.630035				0.986372	-3.12756	-1.62826
Q7Z6J4	-2.18657	-1.8175					-3.56076
P62854;Q5JNZ5	1.21524	1.93166	1.40316	-1.3009	-1.69774		-0.0432913
Q9Y376	-2.20899	-1.93441	-1.97513
Q14571	-2.63962	-2.52278	-2.15191
Q8IVF7	-2.00137	-3.9064	0.80527
O95833	-1.71521	-0.649863	-2.80322	-2.91206			-2.94402	-3.6363
P19387	-2.7049	-3.31486					-4.58255
P13861	0.514257	0.633155	0.639521	-0.962392	-2.85365	-2.39884	0.436072	-1.21003	-2.16274
Q8WUW1	0.700707	-0.0136741	-1.75912	-0.945617	-1.47211	-0.963404	-1.93194
Q9P0K7	-1.22815	-2.91642
Q9Y6K9	-1.48753	-2.04533	-2.90557
Q96QK1	1.42255	1.96878	1.66343	-0.369416	-1.52624		1.68608	-0.0384236	-1.33037
Q9Y285	-1.74673	-2.19581	-3.18935
Q05209	0.0393881	0.205813	-0.280167				-1.59108
Q8TDW0	-2.622	-3.07273	-2.57302
Q6ZMC9	-2.97487		-0.474581	-1.1801	-0.326569	-2.23432
P63241	1.73476	1.89782	-1.05377	1.33161	-1.32106	-2.20155	-1.12211	-0.316111	-0.744211
Q9UHX1	-1.53441	-0.231605					-1.75873		-3.18294
Q02790	0.770878	0.489715	-0.406612	-0.714521			-1.30331
Q9H3K6	0.686769	0.600825	-0.0295213		-2.2834		-0.757738		-1.58513
O75663	0.239649	-0.451271	-2.28683	-3.29307			-0.119192	-4.69597	-2.46078
P08069	-2.04698	-2.22751	-1.48091
Q9UGI8	0.638885	0.376688	-1.09502	-1.47518			-0.498158	-2.64117	-1.72989
Q8TBX8	-0.503921	-0.0566189	0.202995				-1.71592
Q15008	0.576588	1.53108	0.277088	-2.77597			-0.444982		-1.16321
O14933	1.39769	1.11629	-0.883726		-2.70537	-0.669587	-1.05731
O95164	-0.049053	0.0741679	1.07554	0.858583	0.292677	1.43158	-1.93483	-0.301402	-1.46847
O95336	0.319522	-0.0886129	-0.457681				-0.569451		-2.78652
Q5GLZ8	-2.27111	-2.7992
P63092;Q5JWF2	2.67319	2.42289	3.21544	1.93042	-0.523478	0.111923	1.39919	0.803713	1.29095
Q96BY6	0.839056	0.77927	0.949187	-0.20516	-3.59576	-0.235508	0.674835	-0.499441	-2.4278
P10599	4.15318	3.12348	0.450754				1.25431		0.683747
Q8TDZ2	-0.298263	-0.15257	-0.397382	-2.51374			-1.89191
O43242	0.796046	0.346349	0.215049				0.505554	-2.39014	-1.58624
Q13564	-1.97295	-1.7038
Q04771	-2.17592	-2.33986	-1.77141
Q04656	-2.04442	-1.56697	-0.743294		-4.92007	0.0249999
P42224	2.2256	2.37898	1.8238				1.55639	-1.76777	1.79527
Q9BUL8	0.136829	1.07854	1.52127	-0.878197		-1.92635	-1.20352	-0.0865872	-0.81925
P21283	0.5602	0.559496	-0.514777	-1.8114			0.483331	-2.06662	-2.65932
Q7LGA3	-1.85218	-2.98359
Q8NEW0	0.932208	1.43877	1.52309	-1.70823	-1.63347	-3.82706	-0.618101	-0.314299	-0.036205
Q8NB49	-2.2252	-2.27172	-2.1195	-2.23934			-3.8289
Q9Y6Y0	-1.70298	-1.77743	-1.93364
Q16658	1.0549	2.55611	1.34324	-0.311836	-1.97317	-2.8655	0.194512	0.0416753	-0.170635
O60701	-0.401915	-1.0441	-0.372911	-2.18335			-1.15253	-3.32328
Q9UI10	2.37262	1.99568	-1.21246				-0.580034
O75340	2.3301	2.18724	2.42485	0.126626	0.412994	-0.702553		1.15179	0.209645
Q00013	1.77077	0.733705	1.63998	1.82584	-1.20148	1.38809	-0.269909		-0.250716
Q9ULC5	-3.37883	-2.78041	-1.10156
Q9UBV2	-1.38271	-3.2308	-1.58494
Q96S86	-2.60221	0.0045294
Q96IG2	-1.99307	-2.34331	-1.00526
P62826	1.94573	2.44053	2.1834	0.297104	0.100223	-0.688587	1.70808	-0.0586409	-0.0449828
Q7Z3U7	-3.17152	-2.85445	-2.35031
O15126	-1.10735	-2.86389	-1.03652	0.0885613	-3.86876	-4.80801	-3.32966
Q13568	-0.948598	-1.633	-4.80063
Q5T6V5	-0.739086	-0.759609	-1.18764				-2.56423
Q13418	1.65681	1.10057	1.41007	-0.270025	-1.89462		-0.27995
P51665	0.393346	-0.0962133	-0.963813				-0.690731		-3.09269
Q99973	-1.47381	-0.625172					-4.62262		-0.815625
Q9Y6G9	1.00304	0.0394019	-0.146213				-0.7626	-1.95402	-1.39893
Q08AM6	0.557564	0.464984	-0.887911	-2.08797			-0.225877	-2.98632	-1.66654
Q13033	-1.55053	-2.20036	-3.42079
Q8WTV0	-0.510244	-0.802947	-1.09998	0.270811	0.276586	0.54709	-3.35812		-1.61564
Q15276	-1.03332	-3.36758	-1.92485
P60228	0.466671	1.20587	-0.0198586				1.29763	-2.17157	-2.54646
Q562R1	8.50325	8.84476	7.50454	6.64718	5.58247	4.7956	7.53013	6.12792	6.11741
Q08378	-2.8345	-1.49616
P38606	3.13952	3.63912	3.60409	2.4902	1.9058	1.59678	2.12405	1.66203	1.51151
Q9UKB1	-1.44797	-1.80945	-1.45127
Q8IZP0	2.04282	1.68971	1.66923	-0.471918	-0.161688	-0.129429	1.42839	-1.0555	-0.0638445
O14773	2.47058	2.97708	2.52573	-0.60375	0.116128		2.54731	-2.75205	3.08433
Q8N3C0	-1.78237	-1.2661	-3.60714
O14936	-2.24869	-2.80955	-0.438866
P26885	-0.566404	-0.349006	-1.01225				-3.10903		-1.58763
Q9HC35	1.33056	1.76146	0.564499	-3.06741			1.48124	-1.67216	-1.27037
P42345	-1.48209	-1.67475
Q8NDA8	-1.29413	-2.68457	-4.1362
P30085	0.216476	-0.0816881	-1.2173				-1.30362	-2.26225	-2.64325
Q92544	0.839126	0.509574	-0.00414745	-0.72227	-1.43243		-0.671269	-1.44217	-1.67366
Q6PCB7	-1.72569	-2.25581	-0.990503
P68104;Q5VTE0	6.21238	6.57728	5.78824	3.93487	3.02001	2.21058	5.16494	4.42543	3.84478
Q13363	-0.90204	-0.941619	-1.72764				-2.90494
P00491	-0.676911	-0.635314	-2.7915
P47755	3.82361	3.59013	4.52658	1.46563	1.3839	1.85268	3.07518	0.485869	3.22923
Q9BZZ2	2.2079	2.2093	2.48133				0.840599	0.340946	0.566908
Q9Y3P9	-2.85544	-3.09248					-4.6924
Q9Y5P6	-0.456451	-0.715903	-2.51626				-2.95044
Q14676	-1.16962	-2.56485	-1.74761	-2.23098
P19474	-0.211405	0.113855	-0.217411				-1.83109
O60884	1.2778	1.06788	2.61112	1.31758	1.84	1.11236	-0.184289	0.0312216
Q9NZ08	0	0.617419	1.27347				0.891501		-3.0937
P29966	3.72687	4.19061	2.60071	1.77031	-1.2242	-2.51933	1.58186	1.59324	2.14519
Q9BZ67	0.383129	0.110879	1.23255	-0.94667		-4.07338	-1.15786
P62195	1.3384	1.79632	1.31199	-2.45599	-4.24055		1.27072	-1.1113	-0.923558
Q9Y2J2	3.59151	3.60013	2.64439	1.81793	-0.512979	0.276531	1.75252	0.678453	2.18981
Q9BVG4	-0.579541	-0.543929	-1.43528				-2.36353		-2.81999
Q9P2J5	0.234234	0.138192	-0.8117				-1.88564
P50749	-0.840055	-1.19	-5.25283
P13798	1.1909	1.16176	0.901153	-1.66689	-1.11554		0.696009		-2.01526
Q9UP83	-3.56014	-0.894002	-1.73617
P15260	-0.0788447	-1.40639	0.810191	0.634539	0.570218	0.673974	-2.4802	-0.609563	-2.8207
[truncated: 973 more rows]

## Sheet: S6
Table S6. The macrophage-EV core proteome. This subset was defined for proteins detected in EVs from all macrophage subtypes and replicates (n=672 hits). Corresponding plot is shown in Supplementary Figure S10D.
[truncated: 673 more rows]

[truncated: 5 more sheets: S7, S8, S9, S10, S11]
